# Supplementary material for: 2-(4-Chloro­phen­yl)-4-phenyl-1,2-di­hydro­quinazoline
Source: Acta Crystallogr Sect E Struct Rep Online. 2013 Oct 19;69(Pt 11):o1653–4. doi: 10.1107/S1600536813027839 (PMC3884317; doi:10.1107/S1600536813027839)
Supplement: Supplementary file 1 [file e-69-o1653-sup1.cif]

##############################################################################
#                                                                            #
# This CIF contains the data in a paper accepted for publication in          #
# Acta Crystallographica Section E. It conforms to the requirements of       #
# Notes for Authors for Acta Crystallographica Section E, and has been       #
# peer reviewed under the auspices of the IUCr Commission on Journals.       #
#                                                                            #
# Full details of the Crystallographic Information File format               #
# are given in the paper "The Crystallographic Information File (CIF):       #
# a New Standard Archive File for Crystallography" by S. R. Hall, F. H.      #
# Allen and I. D. Brown [Acta Cryst. (1991), A47, 655-685].                  #
#                                                                            #
# The current version of the core CIF dictionary is obtainable from          #
# ftp://ftp.iucr.org/pub/cif_core.dic.                                       #
#                                                                            #
# Software is freely available for graphical display of the structure(s)     #
# in this CIF. For information consult the CIF software page                 #
# http://www.iucr.org/resources/cif/software.                                #
#                                                                            #
# This file may be used for bona fide research purposes within the           #
# scientific community so long as proper attribution is given to the journal # 
# article from which it was obtained.                                        #
#                                                                            #
##############################################################################
data_I
_audit_creation_method     'WinGX routine CIF_UPDATE'
_audit_conform_dict_name     cif_core.dic
_audit_conform_dict_version     2.3
_journal_date_recd_electronic     2013-10-01
_journal_date_accepted     2013-10-10
_journal_name_full     'Acta Crystallographica, Section E'
_journal_year     2013
_journal_volume     69
_journal_issue     11
_journal_page_first     o1653
_journal_page_last     o1654
_journal_paper_category     QO
_journal_paper_doi     10.1107/S1600536813027839
_journal_coeditor_code     LH5660
_publ_contact_author_name     'Sofiane, Bouacida '
_publ_contact_author_address
;
Unit\'e de recherche de chimie de l'environnement
et mol\'eculaire structurale,
CHEMS, Universit\'e Constantine1
25000 Algeria
;
_publ_contact_author_email     bouacida_sofiane@yahoo.fr
_publ_contact_author_fax     '00 (213) 31 81 88 16'
_publ_contact_author_phone     '00 (213) 74 45 27 14'
_publ_section_title
;
2-(4-Chlorophenyl)-4-phenyl-1,2-dihydroquinazoline
;
loop_
    _publ_author_name
    _publ_author_footnote
    _publ_author_address
    'Derabli, Chamseddine'
;
;
;
Laboratoire de Synth\`ese des Mol\'ecules d'Int\'er\^ets Biologiques,
D\'epartement de Chimie,
Facult\'e des Sciences Exactes,
Universit\'e de Constantine 1, 25000 Constantine,
Algeria
;
    'Boulcina, Raouf'
;
;
;
Laboratoire de Synth\`ese des Mol\'ecules d'Int\'er\^ets Biologiques,
D\'epartement de Chimie,
Facult\'e des Sciences Exactes,
Universit\'e de Constantine 1, 25000 Constantine,
Algeria
;
    'Bouacida, Sofiane' .
;
Unit\'e de Recherche de Chimie de l'Environnement et Mol\'eculaire Structurale,
CHEMS, Universit\'e Constantine 1
25000 Algeria
D\'epartement Sciences de la Mati\`ere,
Facult\'e des Sciences Exactes et Sciences de la Nature et de la Vie,
Universit\'e Oum El Bouaghi 04000,
Algeria
;
    'Merazig, Hocine'
;
;
;
Unit\'e de Recherche de Chimie de l'Environnement et Mol\'eculaire Structurale,
CHEMS, Universit\'e Constantine 1
25000 Algeria
;
    'Debache, Abdelmadjid'
;
;
;
Laboratoire de Synth\`ese des Mol\'ecules d'Int\'er\^ets Biologiques,
D\'epartement de Chimie,
Facult\'e des Sciences Exactes,
Universit\'e de Constantine 1, 25000 Constantine,
Algeria
;
_database_code_depnum_ccdc_archive     'CCDC 965764'
_chemical_name_systematic
;
2-(4-Chlorophenyl)-4-phenyl-1,2-dihydroquinazoline
;
_chemical_formula_moiety     'C20 H15 Cl N2'
_chemical_formula_sum     'C20 H15 Cl N2'
_chemical_formula_iupac     'C20 H15 Cl N2'
_chemical_formula_weight     318.79
_symmetry_cell_setting     monoclinic
_symmetry_space_group_name_H-M     'P 21/c'
_symmetry_space_group_name_Hall     '-P 2ybc'
loop_
    _symmetry_equiv_pos_site_id
    _symmetry_equiv_pos_as_xyz
    1 x,y,z
    2 -x,1/2+y,1/2-z
    3 -x,-y,-z
    4 x,1/2-y,1/2+z
_cell_length_a     9.2563(10)
_cell_length_b     10.6283(11)
_cell_length_c     17.6230(19)
_cell_angle_alpha     90
_cell_angle_beta     116.775(7)
_cell_angle_gamma     90
_cell_volume     1547.8(3)
_cell_formula_units_Z     4
_cell_measurement_reflns_used     4726
_cell_measurement_theta_min     2.46
_cell_measurement_theta_max     25.07
_cell_measurement_temperature     150(2)
_exptl_crystal_description     needle
_exptl_crystal_colour     colourless
_exptl_crystal_size_max     0.18
_exptl_crystal_size_mid     0.04
_exptl_crystal_size_min     0.03
_exptl_crystal_density_diffrn     1.368
_exptl_crystal_density_method     'not measured'
_exptl_crystal_F_000     664
_exptl_absorpt_coefficient_mu     0.247
_exptl_absorpt_correction_type     multi-scan
_exptl_absorpt_process_details
;
(<i>SADABS</i>; Sheldrick, 2002)
;
_exptl_absorpt_correction_T_min     0.9479
_exptl_absorpt_correction_T_max     1.0000
_exptl_special_details
;
Spectroscopic data: IR (KBr) \n 3320, 2364 1620, 1537, 1486, 1321, 1263, 1155,
1015, 964, 805, 741, 697 cm-1; 1H NMR (CDCl3, 400 MHz) \d 7.72--7.61 (m, 5H,
arom.), 7.49--7.36 (m, 4H, arom.), 7.32--7.21 (m, 2H, arom.), 6.77 (td,
J=8.0,1.0 Hz, 1H, arom.), 6.72 (d, J=8.0 Hz, 1H), 6.02 (s, 1H, CH), 4.38 (s,
1H, NH); 13 C NMR (CDCl3, 100 MHz) \d 165.8, 146.9, 141.5, 141.4, 140.9,
138.1, 132.9, 130.2, 129.4, 129.3, 129.1, 128.1, 127.8, 127.5, 127.3, 127.2,
118.3, 117.9, 114.3, 72.4. Anal. calcd for C20H15N2Cl: C, 75.35; H, 4.74; N,
8.79; Found: C, 75.75; H, 4.95; N, 9.42. HRMS calcd for C~20~H~16~N~2~Cl (MH+)
319.0924; found 319.0863.
;
_diffrn_ambient_temperature     150(2)
_diffrn_radiation_type     MoK\a
_diffrn_radiation_wavelength     0.71073
_diffrn_radiation_monochromator     graphite
_diffrn_measurement_device_type     'Bruker APEXII CCD area-detector'
_diffrn_measurement_method     '\f and \w scans'
_diffrn_reflns_number     8914
_diffrn_reflns_av_R_equivalents     0.0271
_diffrn_reflns_theta_min     2.31
_diffrn_reflns_theta_max     25.08
_diffrn_reflns_theta_full     25.08
_diffrn_measured_fraction_theta_max     0.99
_diffrn_measured_fraction_theta_full     0.99
_diffrn_reflns_limit_h_min     -10
_diffrn_reflns_limit_h_max     11
_diffrn_reflns_limit_k_min     -12
_diffrn_reflns_limit_k_max     12
_diffrn_reflns_limit_l_min     -17
_diffrn_reflns_limit_l_max     21
_refine_special_details
;
Refinement of <i>F</i>^2^ against ALL reflections. The weighted <i>R</i>-factor
<i>wR</i> and goodness of fit <i>S</i> are based on <i>F</i>^2^, conventional
<i>R</i>-factors <i>R</i> are based on <i>F</i>, with <i>F</i> set to zero for
negative <i>F</i>^2^. The threshold expression of <i>F</i>^2^ >
\s(<i>F</i>^2^) is used only for calculating <i>R</i>-factors(gt) <i>etc</i>.
and is not relevant to the choice of reflections for refinement.
<i>R</i>-factors based on <i>F</i>^2^ are statistically about twice as large
as those based on <i>F</i>, and <i>R</i>- factors based on ALL data will be
even larger.
;
_reflns_number_total     2724
_reflns_number_gt     2462
_reflns_threshold_expression     I>2\s(I)
_refine_ls_structure_factor_coef     Fsqd
_refine_ls_matrix_type     full
_refine_ls_R_factor_all     0.035
_refine_ls_R_factor_gt     0.0307
_refine_ls_wR_factor_gt     0.0775
_refine_ls_wR_factor_ref     0.0807
_refine_ls_goodness_of_fit_ref     1.045
_refine_ls_restrained_S_all     1.045
_refine_ls_number_reflns     2724
_refine_ls_number_parameters     212
_refine_ls_number_restraints     0
_refine_ls_hydrogen_treatment     mixed
_refine_ls_weighting_scheme     calc
_refine_ls_weighting_details
         'calc w=1/[\s^2^(Fo^2^)+(0.0330P)^2^+0.9522P] where P=(Fo^2^+2Fc^2^)/3'
_atom_sites_solution_hydrogens     geom
_atom_sites_solution_primary     direct
_atom_sites_solution_secondary     difmap
_refine_ls_shift/su_max     0.001
_refine_ls_shift/su_mean     0
_refine_diff_density_max     0.222
_refine_diff_density_min     -0.258
_refine_ls_extinction_method     none
_refine_ls_extinction_coef     0.0024(7)
_refine_ls_extinction_expression
                                    Fc^*^=kFc[1+0.001xFc^2^\l^3^/sin(2\q)]^-1/4^
loop_
    _atom_type_symbol
    _atom_type_description
    _atom_type_scat_dispersion_real
    _atom_type_scat_dispersion_imag
    _atom_type_scat_source
    C C 0.0033 0.0016 'International Tables Vol C Tables 4.2.6.8 and 6.1.1.4'
    N N 0.0061 0.0033 'International Tables Vol C Tables 4.2.6.8 and 6.1.1.4'
    O O 0.0106 0.006 'International Tables Vol C Tables 4.2.6.8 and 6.1.1.4'
    Cl Cl 0.1484 0.1585 'International Tables Vol C Tables 4.2.6.8 and 6.1.1.4'
    H H 0 0 'International Tables Vol C Tables 4.2.6.8 and 6.1.1.4'
_computing_data_collection     '<i>APEX2</i> (Bruker, 2011)'
_computing_cell_refinement     '<i>SAINT</i> (Bruker, 2011)'
_computing_data_reduction     '<i>SAINT</i> (Bruker, 2011)'
_computing_structure_solution     '<i>SIR2002</i> (Burla <i>et al.</i>, 2003)'
_computing_structure_refinement     '<i>SHELXL97</i> (Sheldrick, 2008)'
_computing_molecular_graphics
;
<i>ORTEP-3 for Windows</i> (Farrugia, 2012) and <i>DIAMOND</i>
(Brandenburg &
Berndt, 2001)
;
_computing_publication_material     '<i>WinGX</i> (Farrugia, 2012)'
loop_
    _atom_site_type_symbol
    _atom_site_label
    _atom_site_fract_x
    _atom_site_fract_y
    _atom_site_fract_z
    _atom_site_U_iso_or_equiv
    _atom_site_adp_type
    _atom_site_calc_flag
    _atom_site_refinement_flags
    _atom_site_occupancy
    _atom_site_symmetry_multiplicity
    _atom_site_disorder_assembly
    _atom_site_disorder_group
    C C1 0.53121(17) 0.77886(14) 0.50548(10) 0.0165(3) Uani d . 1 1 . .
    C C2 0.44580(18) 0.66972(14) 0.49960(9) 0.0168(3) Uani d . 1 1 . .
    H H2 0.4841 0.6114 0.5437 0.02 Uiso calc R 1 1 . .
    C C3 0.30186(17) 0.64835(14) 0.42695(10) 0.0153(3) Uani d . 1 1 . .
    H H3 0.244 0.5748 0.4223 0.018 Uiso calc R 1 1 . .
    C C4 0.24323(17) 0.73546(13) 0.36111(9) 0.0130(3) Uani d . 1 1 . .
    C C5 0.33457(18) 0.84305(14) 0.36800(10) 0.0161(3) Uani d . 1 1 . .
    H H5 0.2981 0.9009 0.3237 0.019 Uiso calc R 1 1 . .
    C C6 0.47870(18) 0.86503(14) 0.43980(10) 0.0177(3) Uani d . 1 1 . .
    H H6 0.5393 0.9367 0.4438 0.021 Uiso calc R 1 1 . .
    C C7 0.07957(17) 0.71954(13) 0.28323(9) 0.0131(3) Uani d . 1 1 . .
    H H7 0.0982 0.72 0.2327 0.016 Uiso calc R 1 1 . .
    C C8 -0.10527(16) 0.82529(13) 0.31836(9) 0.0124(3) Uani d . 1 1 . .
    C C9 -0.18848(17) 0.94230(13) 0.32554(9) 0.0129(3) Uani d . 1 1 . .
    C C10 -0.35237(19) 0.96183(15) 0.27479(11) 0.0239(4) Uani d . 1 1 . .
    H H10 -0.4123 0.903 0.2334 0.029 Uiso calc R 1 1 . .
    C C11 -0.42727(19) 1.06843(15) 0.28539(11) 0.0258(4) Uani d . 1 1 . .
    H H11 -0.5367 1.0821 0.2503 0.031 Uiso calc R 1 1 . .
    C C12 -0.33965(19) 1.15455(14) 0.34810(10) 0.0208(3) Uani d . 1 1 . .
    H H12 -0.3906 1.2252 0.356 0.025 Uiso calc R 1 1 . .
    C C13 -0.1764(2) 1.13562(15) 0.39897(10) 0.0228(4) Uani d . 1 1 . .
    H H13 -0.1174 1.1936 0.4412 0.027 Uiso calc R 1 1 . .
    C C14 -0.10031(18) 1.03001(14) 0.38718(10) 0.0188(3) Uani d . 1 1 . .
    H H14 0.0101 1.0182 0.4208 0.023 Uiso calc R 1 1 . .
    C C15 -0.08004(16) 0.59670(13) 0.33333(9) 0.0119(3) Uani d . 1 1 . .
    C C16 -0.12929(16) 0.70970(13) 0.35624(9) 0.0129(3) Uani d . 1 1 . .
    C C17 -0.20595(17) 0.70602(14) 0.40861(9) 0.0160(3) Uani d . 1 1 . .
    H H17 -0.2382 0.7806 0.424 0.019 Uiso calc R 1 1 . .
    C C18 -0.23427(18) 0.59305(14) 0.43764(10) 0.0180(3) Uani d . 1 1 . .
    H H18 -0.2842 0.5913 0.4731 0.022 Uiso calc R 1 1 . .
    C C19 -0.18758(18) 0.48132(14) 0.41355(10) 0.0171(3) Uani d . 1 1 . .
    H H19 -0.2075 0.405 0.4329 0.021 Uiso calc R 1 1 . .
    C C20 -0.11248(17) 0.48210(13) 0.36158(9) 0.0140(3) Uani d . 1 1 . .
    H H20 -0.0834 0.4068 0.3453 0.017 Uiso calc R 1 1 . .
    N N1 -0.00529(14) 0.60480(12) 0.28194(8) 0.0135(3) Uani d . 1 1 . .
    N N2 -0.01662(14) 0.83324(11) 0.27983(7) 0.0129(3) Uani d . 1 1 . .
    Cl Cl1 0.70928(4) 0.80771(4) 0.59784(2) 0.02398(13) Uani d . 1 1 . .
    H H1N 0.018(2) 0.5377(18) 0.2660(11) 0.023(5) Uiso d . 1 1 . .
loop_
    _atom_site_aniso_label
    _atom_site_aniso_U_11
    _atom_site_aniso_U_22
    _atom_site_aniso_U_33
    _atom_site_aniso_U_12
    _atom_site_aniso_U_13
    _atom_site_aniso_U_23
    C1 0.0120(7) 0.0221(8) 0.0148(7) 0.0023(6) 0.0053(6) -0.0041(6)
    C2 0.0180(7) 0.0189(8) 0.0154(7) 0.0047(6) 0.0093(6) 0.0039(6)
    C3 0.0161(7) 0.0135(7) 0.0193(8) 0.0010(6) 0.0107(6) 0.0008(6)
    C4 0.0143(7) 0.0136(7) 0.0146(7) 0.0027(5) 0.0095(6) -0.0015(5)
    C5 0.0191(8) 0.0151(7) 0.0161(7) 0.0019(6) 0.0095(6) 0.0024(6)
    C6 0.0168(8) 0.0150(7) 0.0221(8) -0.0014(6) 0.0096(6) -0.0028(6)
    C7 0.0158(7) 0.0122(7) 0.0137(7) 0.0001(5) 0.0088(6) 0.0001(5)
    C8 0.0122(7) 0.0127(7) 0.0098(7) -0.0014(5) 0.0027(6) -0.0017(5)
    C9 0.0166(7) 0.0106(7) 0.0137(7) 0.0001(5) 0.0090(6) 0.0029(5)
    C10 0.0194(8) 0.0181(8) 0.0263(9) 0.0000(6) 0.0034(7) -0.0073(7)
    C11 0.0157(8) 0.0223(8) 0.0329(9) 0.0061(6) 0.0050(7) 0.0001(7)
    C12 0.0269(9) 0.0144(7) 0.0254(9) 0.0071(6) 0.0156(7) 0.0023(6)
    C13 0.0283(9) 0.0155(8) 0.0203(8) 0.0015(6) 0.0073(7) -0.0045(6)
    C14 0.0169(8) 0.0157(8) 0.0197(8) 0.0022(6) 0.0047(6) -0.0002(6)
    C15 0.0101(7) 0.0142(7) 0.0097(7) -0.0006(5) 0.0029(5) -0.0016(5)
    C16 0.0124(7) 0.0125(7) 0.0131(7) -0.0002(5) 0.0051(6) -0.0005(5)
    C17 0.0184(8) 0.0143(7) 0.0184(8) 0.0031(6) 0.0109(6) -0.0007(6)
    C18 0.0217(8) 0.0176(8) 0.0219(8) 0.0020(6) 0.0162(7) 0.0021(6)
    C19 0.0192(8) 0.0129(7) 0.0210(8) -0.0008(6) 0.0105(6) 0.0034(6)
    C20 0.0158(7) 0.0100(7) 0.0156(7) 0.0012(5) 0.0066(6) -0.0019(5)
    N1 0.0171(6) 0.0115(6) 0.0155(6) -0.0005(5) 0.0104(5) -0.0031(5)
    N2 0.0139(6) 0.0122(6) 0.0118(6) -0.0003(5) 0.0052(5) -0.0007(5)
    Cl1 0.0168(2) 0.0295(2) 0.0186(2) -0.00015(15) 0.00177(16) -0.00224(15)
_geom_special_details
;
All e.s.d.'s (except the e.s.d. in the dihedral angle between two l.s. planes)
are estimated using the full covariance matrix. The cell e.s.d.'s are taken
into account individually in the estimation of e.s.d.'s in distances, angles
and torsion angles; correlations between e.s.d.'s in cell parameters are only
used when they are defined by crystal symmetry. An approximate (isotropic)
treatment of cell e.s.d.'s is used for estimating e.s.d.'s involving l.s.
planes.
;
loop_
    _geom_bond_atom_site_label_1
    _geom_bond_atom_site_label_2
    _geom_bond_site_symmetry_2
    _geom_bond_distance
    _geom_bond_publ_flag
    C1 C2 . 1.381(2) ?
    C1 C6 . 1.381(2) ?
    C1 Cl1 . 1.7443(15) ?
    C2 C3 . 1.389(2) ?
    C2 H2 . 0.93 ?
    C3 C4 . 1.389(2) ?
    C3 H3 . 0.93 ?
    C4 C5 . 1.395(2) ?
    C4 C7 . 1.528(2) ?
    C5 C6 . 1.384(2) ?
    C5 H5 . 0.93 ?
    C6 H6 . 0.93 ?
    C7 N1 . 1.4452(18) ?
    C7 N2 . 1.4861(18) ?
    C7 H7 . 0.98 ?
    C8 N2 . 1.2820(19) ?
    C8 C16 . 1.462(2) ?
    C8 C9 . 1.4979(19) ?
    C9 C14 . 1.384(2) ?
    C9 C10 . 1.386(2) ?
    C10 C11 . 1.384(2) ?
    C10 H10 . 0.93 ?
    C11 C12 . 1.382(2) ?
    C11 H11 . 0.93 ?
    C12 C13 . 1.381(2) ?
    C12 H12 . 0.93 ?
    C13 C14 . 1.390(2) ?
    C13 H13 . 0.93 ?
    C14 H14 . 0.93 ?
    C15 N1 . 1.3678(19) ?
    C15 C20 . 1.399(2) ?
    C15 C16 . 1.407(2) ?
    C16 C17 . 1.395(2) ?
    C17 C18 . 1.376(2) ?
    C17 H17 . 0.93 ?
    C18 C19 . 1.394(2) ?
    C18 H18 . 0.93 ?
    C19 C20 . 1.377(2) ?
    C19 H19 . 0.93 ?
    C20 H20 . 0.93 ?
    N1 H1N . 0.831(19) ?
loop_
    _geom_angle_atom_site_label_1
    _geom_angle_atom_site_label_2
    _geom_angle_atom_site_label_3
    _geom_angle_site_symmetry_1
    _geom_angle_site_symmetry_3
    _geom_angle
    _geom_angle_publ_flag
    C2 C1 C6 . . 121.37(14) ?
    C2 C1 Cl1 . . 119.08(12) ?
    C6 C1 Cl1 . . 119.56(12) ?
    C1 C2 C3 . . 119.04(13) ?
    C1 C2 H2 . . 120.5 ?
    C3 C2 H2 . . 120.5 ?
    C2 C3 C4 . . 120.82(14) ?
    C2 C3 H3 . . 119.6 ?
    C4 C3 H3 . . 119.6 ?
    C3 C4 C5 . . 118.71(14) ?
    C3 C4 C7 . . 122.18(13) ?
    C5 C4 C7 . . 119.07(13) ?
    C6 C5 C4 . . 121.00(14) ?
    C6 C5 H5 . . 119.5 ?
    C4 C5 H5 . . 119.5 ?
    C1 C6 C5 . . 119.00(14) ?
    C1 C6 H6 . . 120.5 ?
    C5 C6 H6 . . 120.5 ?
    N1 C7 N2 . . 111.97(11) ?
    N1 C7 C4 . . 114.81(12) ?
    N2 C7 C4 . . 106.24(11) ?
    N1 C7 H7 . . 107.9 ?
    N2 C7 H7 . . 107.9 ?
    C4 C7 H7 . . 107.9 ?
    N2 C8 C16 . . 124.23(13) ?
    N2 C8 C9 . . 117.79(12) ?
    C16 C8 C9 . . 117.99(12) ?
    C14 C9 C10 . . 119.50(14) ?
    C14 C9 C8 . . 118.79(13) ?
    C10 C9 C8 . . 121.65(13) ?
    C11 C10 C9 . . 120.30(14) ?
    C11 C10 H10 . . 119.8 ?
    C9 C10 H10 . . 119.8 ?
    C12 C11 C10 . . 120.06(15) ?
    C12 C11 H11 . . 120 ?
    C10 C11 H11 . . 120 ?
    C13 C12 C11 . . 119.94(14) ?
    C13 C12 H12 . . 120 ?
    C11 C12 H12 . . 120 ?
    C12 C13 C14 . . 120.04(15) ?
    C12 C13 H13 . . 120 ?
    C14 C13 H13 . . 120 ?
    C9 C14 C13 . . 120.12(14) ?
    C9 C14 H14 . . 119.9 ?
    C13 C14 H14 . . 119.9 ?
    N1 C15 C20 . . 122.97(13) ?
    N1 C15 C16 . . 117.54(12) ?
    C20 C15 C16 . . 119.47(13) ?
    C17 C16 C15 . . 119.54(13) ?
    C17 C16 C8 . . 123.56(13) ?
    C15 C16 C8 . . 116.78(13) ?
    C18 C17 C16 . . 120.62(13) ?
    C18 C17 H17 . . 119.7 ?
    C16 C17 H17 . . 119.7 ?
    C17 C18 C19 . . 119.54(14) ?
    C17 C18 H18 . . 120.2 ?
    C19 C18 H18 . . 120.2 ?
    C20 C19 C18 . . 121.08(13) ?
    C20 C19 H19 . . 119.5 ?
    C18 C19 H19 . . 119.5 ?
    C19 C20 C15 . . 119.72(13) ?
    C19 C20 H20 . . 120.1 ?
    C15 C20 H20 . . 120.1 ?
    C15 N1 C7 . . 118.43(12) ?
    C15 N1 H1N . . 117.2(13) ?
    C7 N1 H1N . . 120.4(13) ?
    C8 N2 C7 . . 116.09(12) ?
loop_
    _geom_torsion_atom_site_label_1
    _geom_torsion_atom_site_label_2
    _geom_torsion_atom_site_label_3
    _geom_torsion_atom_site_label_4
    _geom_torsion_site_symmetry_1
    _geom_torsion_site_symmetry_2
    _geom_torsion_site_symmetry_3
    _geom_torsion_site_symmetry_4
    _geom_torsion
    _geom_torsion_publ_flag
    C6 C1 C2 C3 . . . . -1.8(2) ?
    Cl1 C1 C2 C3 . . . . 178.36(11) ?
    C1 C2 C3 C4 . . . . -0.5(2) ?
    C2 C3 C4 C5 . . . . 2.2(2) ?
    C2 C3 C4 C7 . . . . -175.49(13) ?
    C3 C4 C5 C6 . . . . -1.8(2) ?
    C7 C4 C5 C6 . . . . 176.00(13) ?
    C2 C1 C6 C5 . . . . 2.2(2) ?
    Cl1 C1 C6 C5 . . . . -177.93(11) ?
    C4 C5 C6 C1 . . . . -0.4(2) ?
    C3 C4 C7 N1 . . . . -2.54(19) ?
    C5 C4 C7 N1 . . . . 179.78(12) ?
    C3 C4 C7 N2 . . . . 121.79(14) ?
    C5 C4 C7 N2 . . . . -55.89(16) ?
    N2 C8 C9 C14 . . . . -79.22(17) ?
    C16 C8 C9 C14 . . . . 100.32(16) ?
    N2 C8 C9 C10 . . . . 103.78(17) ?
    C16 C8 C9 C10 . . . . -76.68(18) ?
    C14 C9 C10 C11 . . . . 0.3(2) ?
    C8 C9 C10 C11 . . . . 177.24(15) ?
    C9 C10 C11 C12 . . . . -1.6(3) ?
    C10 C11 C12 C13 . . . . 1.5(3) ?
    C11 C12 C13 C14 . . . . -0.1(2) ?
    C10 C9 C14 C13 . . . . 1.1(2) ?
    C8 C9 C14 C13 . . . . -175.93(14) ?
    C12 C13 C14 C9 . . . . -1.2(2) ?
    N1 C15 C16 C17 . . . . -179.97(12) ?
    C20 C15 C16 C17 . . . . 1.7(2) ?
    N1 C15 C16 C8 . . . . 3.85(19) ?
    C20 C15 C16 C8 . . . . -174.52(12) ?
    N2 C8 C16 C17 . . . . 170.14(14) ?
    C9 C8 C16 C17 . . . . -9.4(2) ?
    N2 C8 C16 C15 . . . . -13.8(2) ?
    C9 C8 C16 C15 . . . . 166.65(12) ?
    C15 C16 C17 C18 . . . . -0.3(2) ?
    C8 C16 C17 C18 . . . . 175.64(14) ?
    C16 C17 C18 C19 . . . . -0.8(2) ?
    C17 C18 C19 C20 . . . . 0.4(2) ?
    C18 C19 C20 C15 . . . . 1.0(2) ?
    N1 C15 C20 C19 . . . . 179.72(13) ?
    C16 C15 C20 C19 . . . . -2.0(2) ?
    C20 C15 N1 C7 . . . . -155.71(13) ?
    C16 C15 N1 C7 . . . . 25.99(18) ?
    N2 C7 N1 C15 . . . . -45.39(17) ?
    C4 C7 N1 C15 . . . . 75.86(16) ?
    C16 C8 N2 C7 . . . . -6.74(19) ?
    C9 C8 N2 C7 . . . . 172.77(12) ?
    N1 C7 N2 C8 . . . . 34.69(16) ?
    C4 C7 N2 C8 . . . . -91.38(14) ?
loop_
    _geom_hbond_atom_site_label_D
    _geom_hbond_atom_site_label_H
    _geom_hbond_atom_site_label_A
    _geom_hbond_site_symmetry_A
    _geom_hbond_distance_DH
    _geom_hbond_distance_HA
    _geom_hbond_distance_DA
    _geom_hbond_angle_DHA
    _geom_hbond_publ_flag
    N1 H1N N2 2_545 0.830(19) 2.316(19) 3.1234(18) 164.3(19) yes
    C3 H3 N1 . 0.93 2.5300 2.878(2) 102.00 no
    C11 H11 Cg 2_455 0.93 2.76 3.666(2) 165 yes
_iucr_refine_instructions_details
;
TITL scan_0m_P21_n in P2(1)/c
CELL  0.71073   9.2563  10.6283  17.6230   90.000  116.775   90.000
ZERR     4.00   0.0010   0.0011   0.0019    0.000    0.007    0.000
LATT   1
SYMM  - X, 1/2 + Y, 1/2 - Z
SFAC  C    N    O    CL   H
UNIT  80   8    0    4    60
MERG   2
OMIT    -1   0   0
OMIT     2  -5  -3
OMIT     1   0   0
OMIT    -2   5   3
FMAP   2
PLAN   20
ACTA
HTAB    2.00000
BOND   $H
CONF
L.S.   4
TEMP     0.00
WGHT    0.033000    0.952200
FVAR       0.46724
C1    1    0.531215    0.778860    0.505482    11.00000    0.01198    0.02207 =
         0.01481   -0.00411    0.00535    0.00233
C2    1    0.445797    0.669716    0.499600    11.00000    0.01802    0.01887 =
         0.01543    0.00388    0.00930    0.00470
AFIX  43
H2    5    0.484109    0.611375    0.543653    11.00000   -1.20000
AFIX   0
C3    1    0.301858    0.648346    0.426946    11.00000    0.01612    0.01353 =
         0.01933    0.00078    0.01066    0.00096
AFIX  43
H3    5    0.243997    0.574810    0.422306    11.00000   -1.20000
AFIX   0
C4    1    0.243230    0.735460    0.361110    11.00000    0.01429    0.01357 =
         0.01456   -0.00145    0.00947    0.00269
C5    1    0.334570    0.843054    0.367997    11.00000    0.01909    0.01506 =
         0.01607    0.00238    0.00949    0.00193
AFIX  43
H5    5    0.298062    0.900908    0.323660    11.00000   -1.20000
AFIX   0
C6    1    0.478700    0.865031    0.439802    11.00000    0.01679    0.01501 =
         0.02214   -0.00283    0.00960   -0.00138
AFIX  43
H6    5    0.539297    0.936737    0.443781    11.00000   -1.20000
AFIX   0
C7    1    0.079566    0.719537    0.283229    11.00000    0.01580    0.01221 =
         0.01372    0.00010    0.00878    0.00015
AFIX  13
H7    5    0.098176    0.719997    0.232712    11.00000   -1.20000
AFIX   0
C8    1   -0.105273    0.825287    0.318358    11.00000    0.01219    0.01272 =
         0.00980   -0.00174    0.00266   -0.00141
C9    1   -0.188485    0.942297    0.325536    11.00000    0.01663    0.01059 =
         0.01375    0.00287    0.00897    0.00006
C10   1   -0.352367    0.961826    0.274792    11.00000    0.01937    0.01813 =
         0.02634   -0.00730    0.00337    0.00001
AFIX  43
H10   5   -0.412263    0.903033    0.233439    11.00000   -1.20000
AFIX   0
C11   1   -0.427267    1.068433    0.285391    11.00000    0.01566    0.02229 =
         0.03286    0.00010    0.00505    0.00606
AFIX  43
H11   5   -0.536664    1.082108    0.250273    11.00000   -1.20000
AFIX   0
C12   1   -0.339655    1.154547    0.348095    11.00000    0.02695    0.01442 =
         0.02540    0.00226    0.01557    0.00711
AFIX  43
H12   5   -0.390578    1.225193    0.356032    11.00000   -1.20000
AFIX   0
C13   1   -0.176410    1.135622    0.398971    11.00000    0.02829    0.01554 =
         0.02030   -0.00446    0.00730    0.00153
AFIX  43
H13   5   -0.117358    1.193594    0.441151    11.00000   -1.20000
AFIX   0
C14   1   -0.100307    1.030007    0.387181    11.00000    0.01693    0.01566 =
         0.01971   -0.00024    0.00467    0.00219
AFIX  43
H14   5    0.010063    1.018228    0.420767    11.00000   -1.20000
AFIX   0
C15   1   -0.080037    0.596698    0.333329    11.00000    0.01014    0.01419 =
         0.00967   -0.00157    0.00286   -0.00063
C16   1   -0.129292    0.709698    0.356242    11.00000    0.01239    0.01250 =
         0.01313   -0.00047    0.00511   -0.00025
C17   1   -0.205946    0.706016    0.408611    11.00000    0.01835    0.01434 =
         0.01836   -0.00069    0.01087    0.00307
AFIX  43
H17   5   -0.238193    0.780622    0.424040    11.00000   -1.20000
AFIX   0
C18   1   -0.234274    0.593051    0.437639    11.00000    0.02170    0.01755 =
         0.02187    0.00210    0.01618    0.00205
AFIX  43
H18   5   -0.284236    0.591255    0.473092    11.00000   -1.20000
AFIX   0
C19   1   -0.187579    0.481321    0.413548    11.00000    0.01916    0.01288 =
         0.02097    0.00343    0.01051   -0.00085
AFIX  43
H19   5   -0.207475    0.404988    0.432892    11.00000   -1.20000
AFIX   0
C20   1   -0.112475    0.482103    0.361578    11.00000    0.01579    0.01002 =
         0.01565   -0.00194    0.00661    0.00120
AFIX  43
H20   5   -0.083441    0.406753    0.345330    11.00000   -1.20000
AFIX   0
N1    2   -0.005292    0.604798    0.281936    11.00000    0.01707    0.01151 =
         0.01549   -0.00314    0.01044   -0.00047
N2    2   -0.016618    0.833241    0.279830    11.00000    0.01389    0.01223 =
         0.01178   -0.00069    0.00519   -0.00033
CL1   4    0.709277    0.807706    0.597840    11.00000    0.01684    0.02950 =
         0.01859   -0.00224    0.00177   -0.00015
H1N   5    0.018185    0.537677    0.265979    11.00000    0.02326
HKLF 4  1.0  1.00  0.00  0.00  0.00  1.00  0.00  0.00  0.00  1.00
REM  scan_0m_P21_n in P2(1)/n
REM R1 =  0.0307 for   2462 Fo > 4sig(Fo)  and  0.0350 for all   2724 data
REM    212 parameters refined using      0 restraints
END
WGHT      0.0330      0.9522
REM Highest difference peak  0.222,  deepest hole -0.258,  1-sigma level  0.044
Q1    1   0.1689  0.7201  0.3200  11.00000  0.05    0.22
Q2    1  -0.1136  0.6582  0.3391  11.00000  0.05    0.22
Q3    1  -0.1549  0.8908  0.3180  11.00000  0.05    0.21
Q4    1   0.2643  0.8036  0.3732  11.00000  0.05    0.21
Q5    1  -0.1402  0.7620  0.3302  11.00000  0.05    0.20
Q6    1   0.2608  0.7075  0.3967  11.00000  0.05    0.20
Q7    1  -0.1544  0.9660  0.3696  11.00000  0.05    0.19
Q8    1  -0.1976  0.7049  0.3608  11.00000  0.05    0.19
Q9    1   0.4770  0.8335  0.4826  11.00000  0.05    0.18
Q10   1  -0.2731  0.9404  0.3153  11.00000  0.05    0.18
Q11   1  -0.0558  0.5992  0.3057  11.00000  0.05    0.18
Q12   1   0.5261  0.8051  0.4663  11.00000  0.05    0.17
Q13   1  -0.1349  0.5402  0.3269  11.00000  0.05    0.17
Q14   1  -0.1591  0.3955  0.4682  11.00000  0.05    0.17
Q15   1  -0.0623  0.5465  0.3649  11.00000  0.05    0.16
Q16   1   0.5100  0.7156  0.4973  11.00000  0.05    0.16
Q17   1   0.0339  0.7789  0.2843  11.00000  0.05    0.16
Q18   1  -0.2425  0.5415  0.4090  11.00000  0.05    0.16
Q19   1   0.0230  0.9065  0.2744  11.00000  0.05    0.15
Q20   1  -0.1421  0.9984  0.3400  11.00000  0.05    0.15
;
