# Supplementary material for: 2-(4-Chloro­phen­yl)-4-phenyl-1,2-di­hydro­quinazoline
Source: Acta Crystallogr Sect E Struct Rep Online. 2013 Oct 19;69(Pt 11):o1653–4. doi: 10.1107/S1600536813027839 (PMC3884317; doi:10.1107/S1600536813027839)
Supplement: Supplementary file 2 [file e-69-o1653-Isup2.hkl]

#
# h,k,l, Fc-squared, Fo-squared, sigma(Fo-squared) and status flag
#
data_I
_shelx_title ' scan_0m_P21_n in P2(1)/n'
_shelx_refln_list_code          4
_shelx_F_calc_maximum      215.96
_exptl_crystal_F_000       664.00
_reflns_d_resolution_high  0.8384
 
loop_
 _symmetry_equiv_pos_as_xyz
 'x, y, z'
 '-x, y+1/2, -z+1/2'
 '-x, -y, -z'
 'x, -y-1/2, z-1/2'
 
_cell_length_a     9.2563
_cell_length_b    10.6283
_cell_length_c    17.6230
_cell_angle_alpha  90.000
_cell_angle_beta  116.775
_cell_angle_gamma  90.000
 
_shelx_F_squared_multiplier     1.000
 
loop_
 _refln_index_h
 _refln_index_k
 _refln_index_l
 _refln_F_squared_calc
 _refln_F_squared_meas
 _refln_F_squared_sigma
 _refln_observed_status
   2   0   0     1114.83     1089.70     31.19 o
   3   0   0        3.51       -0.05      1.79 o
   4   0   0      673.56      608.24     19.83 o
   5   0   0     1767.20     1718.83     50.80 o
   6   0   0       67.31       64.45      6.18 o
   7   0   0      172.61      180.52     10.35 o
   8   0   0      153.17      152.16     10.17 o
   9   0   0      533.88      467.71     20.38 o
   1   1   0      499.14      515.41      7.19 o
   2   1   0     1615.42     1697.55     25.37 o
   3   1   0      846.27      783.29     10.93 o
   4   1   0      284.87      240.54      4.40 o
   5   1   0      130.32      113.96      4.87 o
   6   1   0      303.45      288.53      8.92 o
   7   1   0        7.32       11.57      3.11 o
   8   1   0      402.07      401.06     15.32 o
   9   1   0        5.80       11.60      3.10 o
   0   2   0     4486.93     4266.64     62.39 o
   1   2   0      756.89      772.49      9.86 o
   2   2   0      759.72      665.42     11.63 o
   3   2   0      510.98      487.07      8.04 o
   4   2   0     1324.38     1406.27     21.50 o
   5   2   0     1585.57     1658.83     29.03 o
   6   2   0        9.63        8.16      2.31 o
   7   2   0      360.72      331.95     10.43 o
   8   2   0        3.18        0.15      2.59 o
   9   2   0       44.99       43.48      4.93 o
   1   3   0      463.36      413.91      5.70 o
   2   3   0      310.98      304.34      4.94 o
   3   3   0       17.06       21.45      1.28 o
   4   3   0      147.13      168.14      4.83 o
   5   3   0       93.91      115.49      3.05 o
   6   3   0     1561.51     1584.89     24.68 o
   7   3   0      256.78      253.33      8.87 o
   8   3   0      142.58      142.05      7.04 o
   9   3   0       24.89       34.12     14.91 o
   0   4   0      488.68      497.38      9.39 o
   1   4   0      428.86      442.21      6.77 o
   2   4   0      589.20      647.43      9.66 o
   3   4   0     1338.97     1423.82     23.23 o
   4   4   0      546.04      573.69     11.26 o
   5   4   0       85.40       96.33      2.76 o
   6   4   0      545.10      557.43      9.31 o
   7   4   0       59.38       59.48      3.91 o
   8   4   0       33.78       38.93      3.65 o
   9   4   0        2.66       -1.26      3.21 o
   1   5   0      479.75      553.47     13.34 o
   2   5   0     2221.87     2375.45     32.51 o
   3   5   0      126.78      139.78      3.19 o
   4   5   0      269.42      276.10      5.14 o
   5   5   0      664.02      657.89     10.28 o
   6   5   0        3.48        3.14      1.28 o
   7   5   0     1369.07     1381.02     25.37 o
   8   5   0      203.28      204.88      7.06 o
   9   5   0       48.70       61.44      4.75 o
   0   6   0     1423.01     1449.88     34.11 o
   1   6   0       10.75       12.73      1.19 o
   2   6   0      146.04      136.30      3.20 o
   3   6   0      560.90      563.39      8.80 o
   4   6   0      273.23      301.50      6.73 o
   5   6   0      879.33      851.43     15.02 o
   6   6   0      689.34      688.65     11.06 o
   7   6   0      297.37      290.81      6.93 o
   8   6   0       60.40       58.83      4.58 o
   1   7   0      303.90      318.63      9.44 o
   2   7   0       99.63       87.03      5.13 o
   3   7   0      728.10      712.89     10.91 o
   4   7   0      179.62      167.87      4.09 o
   5   7   0        0.17        2.15      1.37 o
   6   7   0       12.47       13.19      1.80 o
   7   7   0        1.32        3.38      1.91 o
   8   7   0      352.67      366.61      9.99 o
   0   8   0      673.52      666.94     17.24 o
   1   8   0       62.46       69.42      2.48 o
   2   8   0      265.87      259.27      6.21 o
   3   8   0      217.70      220.97      5.49 o
   4   8   0        0.23        0.72      1.57 o
   5   8   0      108.99      109.05      3.61 o
   6   8   0       56.21       65.32      4.99 o
   7   8   0      370.32      363.83      8.39 o
   1   9   0     4019.64     4018.34    107.14 o
   2   9   0      310.61      300.51      5.86 o
   3   9   0      230.21      208.95      4.68 o
   4   9   0      235.02      236.39      5.22 o
   5   9   0       16.99       20.29      2.18 o
   6   9   0      469.12      441.92      8.44 o
   0  10   0       87.67      108.28     10.86 o
   1  10   0      511.40      547.26     18.39 o
   2  10   0       15.40       20.49      3.21 o
   3  10   0        7.46        6.43      2.62 o
   4  10   0      118.55      133.55     10.79 o
   5  10   0       87.25       99.11      5.67 o
   6  10   0      284.32      277.62     15.67 o
   1  11   0      461.91      451.58     15.79 o
   2  11   0     1150.96     1119.78     30.74 o
   3  11   0      149.19      138.64      7.57 o
   4  11   0       69.55       54.90      4.75 o
   0  12   0        8.33       13.19      5.68 o
   1  12   0        0.12        2.47      5.52 o
   2  12   0       34.84       41.86      9.23 o
   3  12   0      207.28      234.03      8.89 o
 -10   1   1       41.95       38.99      5.47 o
  -9   1   1       46.94       46.45      4.98 o
  -8   1   1        4.86        5.03      3.57 o
  -7   1   1       63.60       59.83      4.57 o
  -6   1   1      699.47      705.44     16.89 o
  -5   1   1      667.67      734.31     16.84 o
  -4   1   1      459.63      504.79      9.58 o
  -3   1   1     1404.61     1375.26     19.56 o
  -2   1   1       61.26       70.64      2.07 o
  -1   1   1      137.39      133.08      2.33 o
   0   1   1       11.96       -0.76      0.76 o
   1   1   1     1926.11     1914.77     24.67 o
   2   1   1     1705.86     1659.36     23.06 o
   3   1   1       40.30       46.69      1.30 o
   4   1   1       40.05       40.02      2.57 o
   5   1   1       33.81       22.73      2.75 o
   6   1   1        1.84        2.25      1.95 o
   7   1   1        0.38       -2.00      2.00 o
   8   1   1        0.00        0.13      2.65 o
   9   1   1       33.85       38.70      4.86 o
  -9   2   1      258.34      273.36     10.18 o
  -8   2   1      116.06      119.78      6.51 o
  -7   2   1      382.76      360.46     10.83 o
  -6   2   1     1746.75     1812.51     31.77 o
  -5   2   1       44.69       46.53      3.27 o
  -4   2   1      761.98      700.63     10.11 o
  -3   2   1        6.08        5.95      0.86 o
  -2   2   1     1916.28     1935.16     25.40 o
  -1   2   1      170.23      132.71      1.91 o
   0   2   1     3917.64     3630.49     99.09 o
   1   2   1       97.30       90.56      2.18 o
   2   2   1      117.78      108.10      2.33 o
   3   2   1      666.34      662.15     11.83 o
   4   2   1       26.19       37.64      1.71 o
   5   2   1      544.93      570.40      9.63 o
   6   2   1      176.66      155.96      6.30 o
   7   2   1       78.16       65.59      4.99 o
   8   2   1      811.97      824.55     20.91 o
   9   2   1       37.64       39.53      7.49 o
  -9   3   1      105.68      101.68      6.84 o
  -8   3   1       31.32       31.85      4.74 o
  -7   3   1        3.14        3.64      2.26 o
  -6   3   1     1096.60     1080.99     17.34 o
  -5   3   1      566.26      538.86      9.29 o
  -4   3   1       10.74       11.11      1.08 o
  -3   3   1     1233.98     1212.24     16.57 o
  -2   3   1      251.20      269.01      4.30 o
  -1   3   1      861.86      874.06     12.24 o
   0   3   1     2418.58     2334.70     28.91 o
   1   3   1        3.22        2.34      0.73 o
   2   3   1     3906.51     3712.18     49.80 o
   3   3   1       93.07       98.99      2.87 o
   4   3   1       79.96       71.59      2.40 o
   5   3   1      548.25      564.05      8.79 o
   6   3   1       62.33       67.41      2.31 o
   7   3   1      148.66      140.67      6.51 o
   8   3   1        2.70        6.45      2.94 o
   9   3   1      258.37      268.27      8.54 o
  -9   4   1      607.88      653.07     14.78 o
  -8   4   1        0.42        1.69      2.18 o
  -7   4   1       54.67       67.13      5.14 o
  -6   4   1      766.34      745.59     11.39 o
  -5   4   1      406.87      416.62      6.92 o
  -4   4   1      419.25      438.22      7.02 o
  -3   4   1      268.39      276.33      5.20 o
  -2   4   1    11137.04    11530.13    148.46 o
  -1   4   1       31.75       34.46      1.14 o
   0   4   1      778.48      766.51      9.97 o
   1   4   1     2092.28     1996.83     27.23 o
   2   4   1     1909.34     1937.73     26.77 o
   3   4   1        1.54        7.92      1.16 o
   4   4   1     1466.37     1463.82     20.26 o
   5   4   1     2860.03     2887.42     38.72 o
   6   4   1     1989.88     1991.80     27.49 o
   7   4   1        0.97        1.32      2.03 o
   8   4   1      498.02      503.29     14.82 o
   9   4   1       65.83       91.95      5.56 o
  -9   5   1        0.19        1.13      2.34 o
  -8   5   1      387.65      375.53     14.60 o
  -7   5   1       14.02       15.10      2.08 o
  -6   5   1      100.35       98.97      3.07 o
  -5   5   1      300.49      273.29      5.26 o
  -4   5   1     1732.13     1896.52     25.81 o
  -3   5   1     5169.59     5159.37     95.47 o
  -2   5   1       14.48       40.01      2.46 o
  -1   5   1      550.26      530.03      7.59 o
   0   5   1      793.30      782.75     10.36 o
   1   5   1      125.60      113.86      6.68 o
   2   5   1      900.03      785.02     11.74 o
   3   5   1      171.27      178.23      3.86 o
   4   5   1        4.50        2.35      1.30 o
   5   5   1     1923.94     1988.76     31.53 o
   6   5   1      650.54      659.65     10.59 o
   7   5   1      438.69      433.21     10.47 o
   8   5   1      343.70      337.09      9.46 o
  -8   6   1        5.76        9.35      2.70 o
  -7   6   1      676.25      687.33     12.60 o
  -6   6   1     1172.68     1161.71     17.12 o
  -5   6   1      180.68      163.47      3.93 o
  -4   6   1       62.62       50.25      2.26 o
  -3   6   1      264.58      304.92      5.40 o
  -2   6   1      277.53      283.53      4.92 o
  -1   6   1      692.09      728.98      9.89 o
   0   6   1      106.98       96.72      5.22 o
   1   6   1     1788.24     1772.62     24.66 o
   2   6   1       91.40      114.51      2.95 o
   3   6   1       58.21       41.57      2.09 o
   4   6   1       20.31       16.19      1.63 o
   5   6   1     1256.61     1226.51     17.83 o
   6   6   1       51.60       50.86      3.64 o
   7   6   1       30.81       34.32      3.35 o
   8   6   1        8.97        8.92      2.75 o
  -8   7   1      512.48      550.47     16.65 o
  -7   7   1      300.97      316.06     10.31 o
  -6   7   1       29.56       23.00      1.99 o
  -5   7   1       25.28       28.65      2.04 o
  -4   7   1       72.54       92.54      3.08 o
  -3   7   1      553.31      561.62      8.84 o
  -2   7   1        2.49        1.75      1.36 o
  -1   7   1      502.69      494.10      7.90 o
   0   7   1        7.42        9.69      1.06 o
   1   7   1       71.84       79.28      2.81 o
   2   7   1        2.48        5.76      1.14 o
   3   7   1       14.76       18.09      2.25 o
   4   7   1      392.59      392.31      7.04 o
   5   7   1      335.17      324.62      6.44 o
   6   7   1       99.94       99.96      3.54 o
   7   7   1      526.32      522.81     12.13 o
  -7   8   1        5.54       -0.17      1.87 o
  -6   8   1       57.29       57.43      2.95 o
  -5   8   1        0.75        0.56      1.35 o
  -4   8   1      139.56      121.86      3.47 o
  -3   8   1       48.56       41.06      2.07 o
  -2   8   1       21.57       21.38      4.06 o
  -1   8   1      332.11      331.02      8.44 o
   0   8   1     3172.71     3224.04     87.98 o
   1   8   1     1273.45     1269.23     19.20 o
   2   8   1      595.57      588.71      9.69 o
   3   8   1       15.98       11.56      1.80 o
   4   8   1       49.14       55.95      2.68 o
   5   8   1        9.84       17.52      1.94 o
   6   8   1       11.64        9.94      1.88 o
   7   8   1       64.67       73.06      4.88 o
  -7   9   1        5.99        1.13      2.05 o
  -6   9   1        0.01        1.39      1.61 o
  -5   9   1        2.11        0.98      1.81 o
  -4   9   1      155.95      125.73      3.67 o
  -3   9   1      257.58      242.60      7.66 o
  -2   9   1       45.35       54.02      3.09 o
  -1   9   1     1551.57     1588.83     31.72 o
   0   9   1      510.72      502.22     18.81 o
   1   9   1       19.33       14.26      3.59 o
   2   9   1      749.30      763.48     12.64 o
   3   9   1       84.39       93.58      3.31 o
   4   9   1        7.28       10.91      1.79 o
   5   9   1       47.98       38.43      2.56 o
   6   9   1        1.47        2.44      1.72 o
  -6  10   1       72.69       55.52      4.60 o
  -5  10   1        3.45        4.41      2.55 o
  -4  10   1        0.06        3.25      2.45 o
  -3  10   1       41.44       38.42      3.79 o
  -2  10   1       37.89       40.43      7.88 o
  -1  10   1      526.46      528.40     17.08 o
   0  10   1      140.45      143.22      8.50 o
   1  10   1      911.82      892.08     67.49 o
   2  10   1       86.93       84.25      5.47 o
   3  10   1        5.20        4.68      2.92 o
   4  10   1        2.91        8.87      3.08 o
   5  10   1        5.46        6.94      2.93 o
  -5  11   1      163.38      186.61      7.60 o
  -4  11   1       88.96       94.19      5.82 o
  -3  11   1      686.54      692.44     19.97 o
  -2  11   1      289.78      272.35     20.47 o
  -1  11   1      387.79      401.60     14.65 o
   0  11   1      111.09       93.90      7.43 o
   1  11   1      832.29      836.15     24.50 o
   2  11   1      193.74      224.59     10.62 o
   3  11   1      234.68      207.59      7.94 o
   4  11   1       65.90       67.90      5.12 o
  -3  12   1       71.22       87.73      9.48 o
  -2  12   1       16.08       14.71      4.41 o
  -1  12   1      129.67      142.36      8.95 o
   0  12   1        0.20       -1.37      3.41 o
   1  12   1       16.87       29.39      8.27 o
   2  12   1       26.82       29.72      5.33 o
 -10   0   2      118.45      106.54     10.44 o
  -9   0   2      266.26      239.70     13.47 o
  -8   0   2     2130.87     2026.78     61.61 o
  -7   0   2      121.99      124.41      8.38 o
  -6   0   2     1584.87     1571.61     47.32 o
  -5   0   2     3740.49     3946.78    110.76 o
  -4   0   2      400.03      403.31     13.88 o
  -3   0   2      350.29      309.96     10.72 o
  -2   0   2     8404.41     8399.25    229.35 o
  -1   0   2     3167.70     2987.63     83.55 o
   0   0   2      801.73      746.81     25.56 o
   1   0   2    26587.39    23153.57    738.65 o
   2   0   2    38016.11    36859.55    819.98 o
   3   0   2    18674.05    19307.05    395.73 o
   4   0   2     8422.48     8640.07    177.48 o
   5   0   2       19.35       26.25      3.99 o
   6   0   2     1145.28     1061.90     34.31 o
   7   0   2      300.16      294.62     13.83 o
   8   0   2      256.11      238.28     13.33 o
   9   0   2      163.13      203.10     13.28 o
 -10   1   2        2.02        1.49      2.89 o
  -9   1   2     1047.36     1057.50     25.68 o
  -8   1   2      527.39      511.87     14.35 o
  -7   1   2      463.36      437.72     12.21 o
  -6   1   2       23.52       34.93      4.08 o
  -5   1   2       42.97       29.75      2.82 o
  -4   1   2       17.72       13.93      0.88 o
  -3   1   2       24.86       23.20      1.13 o
  -2   1   2     1241.00     1214.29     16.46 o
  -1   1   2     1318.69     1314.14     17.28 o
   0   1   2     3729.69     3530.10     88.73 o
   1   1   2     4204.44     3804.06     76.31 o
   2   1   2       54.24       28.89      1.66 o
   3   1   2     2539.38     2557.77     43.11 o
   4   1   2       64.82       73.67      3.66 o
   5   1   2      569.89      543.96     13.68 o
   6   1   2       98.74       72.00      4.87 o
   7   1   2      933.54      911.32     35.70 o
   8   1   2      196.18      186.08      8.20 o
   9   1   2      277.34      256.66     15.00 o
 -10   2   2      107.63      119.58      7.79 o
  -9   2   2      283.68      275.18     10.02 o
  -8   2   2      141.22      149.33      7.01 o
  -7   2   2      108.05      110.14      5.59 o
  -6   2   2      976.43      952.79     17.67 o
  -5   2   2      355.31      331.51      5.34 o
  -4   2   2      314.16      279.13      5.17 o
  -3   2   2      278.03      303.08      5.35 o
  -2   2   2        8.86       10.69      1.07 o
  -1   2   2    27343.68    25409.91    437.33 o
   0   2   2     1661.70     1643.43     26.39 o
   1   2   2      206.31      202.85      3.46 o
   2   2   2        0.48       -0.49      0.92 o
   3   2   2      298.25      324.60      6.16 o
   4   2   2     1120.25     1071.60     16.94 o
   5   2   2      218.71      199.26      8.39 o
   6   2   2      101.30      111.70     11.77 o
   7   2   2       49.32       50.75      4.45 o
   8   2   2       31.96       20.78      3.64 o
   9   2   2      241.37      231.80      9.89 o
  -9   3   2      208.18      200.93      8.68 o
  -8   3   2      406.46      394.66     12.02 o
  -7   3   2      449.29      448.25      9.77 o
  -6   3   2      118.95      109.61      4.78 o
  -5   3   2      102.72       89.27      2.64 o
  -4   3   2     1311.42     1333.49     18.29 o
  -3   3   2     2607.93     2723.50     35.82 o
  -2   3   2      135.60      162.07      3.16 o
  -1   3   2       86.49       94.90      2.21 o
   0   3   2       20.48       17.26      0.73 o
   1   3   2     2847.53     2843.70     42.09 o
   2   3   2      190.84      191.29      3.69 o
   3   3   2      698.02      680.35     10.33 o
   4   3   2      171.90      195.94      3.94 o
   5   3   2      246.21      240.98      4.75 o
   6   3   2       67.99       67.48      2.26 o
   7   3   2       63.60       64.45      4.21 o
   8   3   2        0.36       -0.61      2.27 o
   9   3   2       81.95       77.15      7.32 o
  -9   4   2        1.61       -2.17      2.19 o
  -8   4   2        4.53        5.92      2.34 o
  -7   4   2      212.09      204.94      5.24 o
  -6   4   2       20.55       22.21      1.64 o
  -5   4   2        6.23       11.72      1.24 o
  -4   4   2       44.96       47.26      1.89 o
  -3   4   2      976.92     1133.55     17.72 o
  -2   4   2      806.87      942.15     13.00 o
  -1   4   2      952.89      980.67     15.95 o
   0   4   2        0.00        1.67      0.94 o
   1   4   2      399.76      442.18      6.87 o
   2   4   2      401.01      485.72      7.84 o
   3   4   2        0.00        0.78      0.97 o
   4   4   2      159.57      182.31      4.93 o
   5   4   2      972.78      998.55     14.67 o
   6   4   2      490.78      501.99      8.45 o
   7   4   2       13.63       13.65      2.59 o
   8   4   2       69.53       74.62      4.81 o
  -9   5   2      178.64      184.90      7.02 o
  -8   5   2        5.67       10.30      3.19 o
  -7   5   2       95.42       91.43      3.15 o
  -6   5   2      336.89      350.72      9.08 o
  -5   5   2      206.14      206.08      4.34 o
  -4   5   2      376.99      417.40      6.86 o
  -3   5   2     1073.32     1210.12     16.81 o
  -2   5   2     1787.00     1881.19     25.16 o
  -1   5   2       61.35       69.48      6.33 o
   0   5   2        0.45        0.87      2.98 o
   1   5   2       22.76       39.51      1.81 o
   2   5   2     1063.33     1170.19     16.92 o
   3   5   2      325.04      363.30      6.43 o
   4   5   2        2.73        5.11      1.25 o
   5   5   2     1988.78     2017.87     27.88 o
   6   5   2      214.08      228.51      5.47 o
   7   5   2        0.14        2.99      3.09 o
   8   5   2        9.93        6.12      2.69 o
  -9   6   2       39.57       42.61      4.06 o
  -8   6   2      928.84      919.50     18.57 o
  -7   6   2        7.07        6.05      2.00 o
  -6   6   2       13.61       15.80      1.72 o
  -5   6   2      113.85      110.95      3.17 o
  -4   6   2      214.80      225.11      4.52 o
  -3   6   2      121.54      103.69      2.69 o
  -2   6   2     1160.89     1297.65     24.19 o
  -1   6   2      471.36      446.16      8.51 o
   0   6   2      478.68      527.13      9.82 o
   1   6   2        9.54       18.81      1.24 o
   2   6   2      665.56      693.87     10.77 o
   3   6   2      378.23      365.71      6.70 o
   4   6   2      190.47      200.26      6.44 o
   5   6   2       64.56       80.31      3.13 o
   6   6   2      227.30      232.67      5.28 o
   7   6   2      441.42      474.38     11.88 o
   8   6   2       40.47       33.11      3.76 o
  -8   7   2       90.80       79.72      4.71 o
  -7   7   2       80.61       80.32      3.80 o
  -6   7   2      470.19      454.39      8.14 o
  -5   7   2      595.07      572.57      9.42 o
  -4   7   2      541.92      530.87     12.29 o
  -3   7   2        0.11        0.20      0.94 o
  -2   7   2      405.19      350.59      5.82 o
  -1   7   2       33.98       33.33      2.50 o
   0   7   2     1540.28     1408.67     27.89 o
   1   7   2      322.83      352.31      7.50 o
   2   7   2      186.83      181.57      4.07 o
   3   7   2      343.46      336.13      6.47 o
   4   7   2       38.64       34.10      2.49 o
   5   7   2      487.02      491.54      8.68 o
   6   7   2       84.95       87.21      5.26 o
   7   7   2       84.87      103.45     10.12 o
  -8   8   2      211.70      263.31      8.13 o
  -7   8   2        1.67        4.65      1.68 o
  -6   8   2       64.24       74.13      3.25 o
  -5   8   2        1.53        2.26      1.37 o
  -4   8   2      155.67      171.21      4.89 o
  -3   8   2      621.71      599.15     10.81 o
  -2   8   2        0.06        2.49      1.54 o
  -1   8   2       88.97       94.10      4.07 o
   0   8   2       85.05       80.40      3.90 o
   1   8   2      134.08      135.26      3.39 o
   2   8   2      229.91      235.79      5.05 o
   3   8   2        0.03        1.33      1.46 o
   4   8   2      630.26      638.06     10.58 o
   5   8   2       92.22       94.02      3.79 o
   6   8   2      316.19      319.16      6.77 o
   7   8   2       98.48      106.76      5.38 o
  -7   9   2      678.88      722.08     16.01 o
  -6   9   2        0.08       -1.68      1.68 o
  -5   9   2      219.29      212.62      7.02 o
  -4   9   2      590.51      531.20     10.59 o
  -3   9   2      512.25      513.01     10.56 o
  -2   9   2      534.56      529.53     10.68 o
  -1   9   2      256.72      264.30      7.68 o
   0   9   2       50.47       51.22      3.64 o
   1   9   2     2863.30     2905.99     47.20 o
   2   9   2        0.68       -0.80      3.08 o
   3   9   2     1595.42     1649.37     26.75 o
   4   9   2      691.95      708.29     11.62 o
   5   9   2      378.51      409.18      7.94 o
   6   9   2       33.83       48.48      2.99 o
  -6  10   2       53.56       62.14      3.86 o
  -5  10   2      126.65      113.60      4.59 o
  -4  10   2       16.88       17.64      2.88 o
  -3  10   2       39.41       46.16      5.43 o
  -2  10   2       16.29       19.10      4.19 o
  -1  10   2       50.76       58.21      5.91 o
   0  10   2       48.81       59.61      5.98 o
   1  10   2       61.92       69.57     13.49 o
   2  10   2      975.61      987.85     24.62 o
   3  10   2       41.23       41.16      4.10 o
   4  10   2       62.66       69.31      6.55 o
   5  10   2        7.44        7.09      2.94 o
  -5  11   2       36.01       37.41      4.11 o
  -4  11   2       31.31       27.17      3.71 o
  -3  11   2        2.12        3.23      2.76 o
  -2  11   2       97.75       98.12      7.70 o
  -1  11   2       71.72       72.59      6.87 o
   0  11   2      402.10      416.33     14.96 o
   1  11   2        3.84       -1.88      3.52 o
   2  11   2      340.04      319.87     10.09 o
   3  11   2       43.22       46.24      4.53 o
   4  11   2        0.00        0.90      2.75 o
  -3  12   2       16.90       26.11      8.50 o
  -2  12   2      143.31      194.41     12.48 o
  -1  12   2       81.29       85.32      7.68 o
   0  12   2       22.73       22.41      4.91 o
   1  12   2        0.48        1.52      3.70 o
   2  12   2        0.79        2.47      4.03 o
 -10   1   3        2.72        3.42      3.01 o
  -9   1   3       30.79       31.03      4.81 o
  -8   1   3      266.21      276.66      9.55 o
  -7   1   3       66.25       79.53      7.03 o
  -6   1   3      221.31      280.56      8.39 o
  -5   1   3      457.67      494.71     12.10 o
  -4   1   3      242.14      256.45      5.57 o
  -3   1   3       49.67       47.00      2.41 o
  -2   1   3     4403.40     4306.69     71.08 o
  -1   1   3      393.90      378.26      5.98 o
   0   1   3     2394.18     2317.05     68.15 o
   1   1   3     9346.02     8329.50    240.28 o
   2   1   3      406.31      402.67     13.26 o
   3   1   3      141.90      157.20      8.34 o
   4   1   3        7.35        3.14      1.17 o
   5   1   3       15.63       18.97      1.13 o
   6   1   3       35.42       26.53      3.38 o
   7   1   3       15.43        9.57      2.94 o
   8   1   3       81.17       77.21      8.38 o
 -10   2   3      219.85      219.17      9.44 o
  -9   2   3       94.05      102.42      6.68 o
  -8   2   3      281.47      281.23      9.60 o
  -7   2   3      703.35      672.39     16.70 o
  -6   2   3       85.31       83.33      3.70 o
  -5   2   3      413.33      379.33      7.97 o
  -4   2   3       35.57       37.78      1.66 o
  -3   2   3     3497.11     3432.90     50.54 o
  -2   2   3    19683.10    18603.89    239.23 o
  -1   2   3     1508.13     1584.05     18.00 o
   0   2   3     4793.81     4599.57     62.39 o
   1   2   3       71.18       80.25      2.06 o
   2   2   3     2436.39     2437.97     33.11 o
   3   2   3       28.14       33.76      2.01 o
   4   2   3       70.61       66.30      2.25 o
   5   2   3      127.21      111.59      5.51 o
   6   2   3        8.84        9.73      2.74 o
   7   2   3       19.25       31.21      4.06 o
   8   2   3        0.11       -2.43      2.53 o
 -10   3   3        0.11        2.73      3.21 o
  -9   3   3       83.62       84.41      6.21 o
  -8   3   3        1.48        0.68      2.49 o
  -7   3   3       82.84       91.36      5.77 o
  -6   3   3      345.47      350.73      6.69 o
  -5   3   3      238.24      236.08      4.85 o
  -4   3   3      738.65      677.30     11.15 o
  -3   3   3     1087.15     1235.43     16.80 o
  -2   3   3      230.41      203.65      5.53 o
  -1   3   3      134.26      125.31      2.46 o
   0   3   3     1615.71     1575.88     22.37 o
   1   3   3      827.69      793.71     11.50 o
   2   3   3       50.87       54.69      2.11 o
   3   3   3     1012.56      982.08     14.44 o
   4   3   3     1394.01     1328.17     21.02 o
   5   3   3     1124.68     1128.23     16.31 o
   6   3   3      744.30      719.66     14.79 o
   7   3   3      176.15      168.58     10.03 o
   8   3   3       87.90       92.25      5.28 o
  -9   4   3       24.23       30.53      3.41 o
  -8   4   3      556.84      556.65     12.45 o
  -7   4   3     4042.21     4111.39     54.50 o
  -6   4   3      207.35      205.27      4.27 o
  -5   4   3      770.95      749.58     11.19 o
  -4   4   3        2.86       -0.76      0.82 o
  -3   4   3       88.55       64.63      1.96 o
  -2   4   3     1619.34     1514.45     18.80 o
  -1   4   3      581.00      677.19     13.00 o
   0   4   3     5272.93     5172.46     63.51 o
   1   4   3      101.85      125.74      2.80 o
   2   4   3       16.32        5.66      1.01 o
   3   4   3      510.29      563.89      9.04 o
   4   4   3     2709.43     2718.82     37.66 o
   5   4   3      143.38      155.60      4.54 o
   6   4   3       25.07       23.17      2.18 o
   7   4   3      408.74      404.84     10.26 o
   8   4   3        4.47        0.64      2.60 o
  -9   5   3      300.22      312.66      9.06 o
  -8   5   3       77.57       76.93      4.58 o
  -7   5   3      438.46      423.10      7.55 o
  -6   5   3      117.40      117.82      3.30 o
  -5   5   3      134.77      155.98      3.63 o
  -4   5   3      976.50      967.80     13.87 o
  -3   5   3      464.75      606.17      9.06 o
  -1   5   3     3669.60     3727.87     57.77 o
   0   5   3       30.48       15.93      2.35 o
   1   5   3     1602.60     1638.81     26.49 o
   2   5   3       54.89       59.02      2.16 o
   3   5   3     1796.63     1818.93     25.83 o
   4   5   3      357.18      341.50      6.43 o
   5   5   3        5.39        4.57      1.64 o
   6   5   3      203.17      201.90      5.86 o
   7   5   3      122.95      117.18      7.20 o
   8   5   3      413.20      388.86     10.51 o
  -9   6   3      226.50      209.06      7.31 o
  -8   6   3      107.79      108.03      6.33 o
  -7   6   3       56.37       52.86      2.66 o
  -6   6   3       18.80       19.30      1.78 o
  -5   6   3      104.63       99.38      2.96 o
  -4   6   3       17.85       24.42      1.62 o
  -3   6   3      989.70      978.28     14.00 o
  -2   6   3      136.86      139.04      5.09 o
  -1   6   3     1264.03     1293.47     33.24 o
   0   6   3     1340.02     1388.72     22.96 o
   1   6   3      201.29      227.87      5.29 o
   2   6   3       35.34       28.70      2.26 o
   3   6   3       83.80       83.78      3.61 o
   4   6   3     1103.25     1165.74     17.57 o
   5   6   3      557.66      552.31     10.67 o
   6   6   3      315.67      301.04      6.37 o
   7   6   3       47.09       47.62      3.99 o
  -8   7   3       38.24       42.98      3.75 o
  -7   7   3       43.96       40.51      2.52 o
  -6   7   3      211.47      212.86      4.89 o
  -5   7   3      186.62      156.65      3.94 o
  -4   7   3      252.05      268.67      5.18 o
  -3   7   3      274.31      287.99      5.20 o
  -2   7   3       79.02       76.76      3.07 o
  -1   7   3      920.84      914.81     19.09 o
   0   7   3      592.31      644.03     14.22 o
   1   7   3     1517.85     1490.48     21.57 o
   2   7   3       57.23       54.23      2.35 o
   3   7   3       13.93       13.83      1.66 o
   4   7   3       10.89        9.08      1.79 o
   5   7   3       31.54       34.52      2.44 o
   6   7   3       53.52       55.49      2.99 o
   7   7   3       31.29       33.19      6.16 o
  -8   8   3        0.83        1.81      2.32 o
  -7   8   3       93.75       93.77      3.67 o
  -6   8   3      103.63       98.00      3.45 o
  -5   8   3        8.90       14.45      1.73 o
  -4   8   3        4.40        2.51      1.20 o
  -3   8   3       44.72       40.87      1.85 o
  -2   8   3       40.63       36.43      2.54 o
  -1   8   3      455.83      451.64     10.95 o
   0   8   3       40.42       45.07      3.36 o
   1   8   3      101.15      103.30      4.61 o
   2   8   3     2139.81     2117.04     30.07 o
   3   8   3     1611.78     1680.41     24.59 o
   4   8   3      179.52      176.40      5.23 o
   5   8   3        4.43        3.32      1.65 o
   6   8   3        3.11        4.13      2.00 o
  -7   9   3        5.86        6.60      2.79 o
  -6   9   3       19.81       24.95      2.68 o
  -5   9   3       58.26       39.63      2.93 o
  -4   9   3        1.42       -2.09      2.09 o
  -3   9   3        3.31        1.40      1.60 o
  -2   9   3        2.20        0.38      1.91 o
  -1   9   3       20.15       16.14      2.63 o
   0   9   3     3706.45     3582.63     67.97 o
   1   9   3      167.18      171.96      5.48 o
   2   9   3      554.33      563.72     11.77 o
   3   9   3       12.33       13.14      2.58 o
   4   9   3       68.86       83.48      5.48 o
   5   9   3       55.49       58.65      3.21 o
   6   9   3        1.22        0.46      1.96 o
  -6  10   3       21.12       23.17      2.77 o
  -5  10   3        3.76        7.55      2.16 o
  -4  10   3      220.74      180.40      5.77 o
  -3  10   3       56.16       56.63      3.53 o
  -2  10   3       74.41       71.80      4.90 o
  -1  10   3      103.07       93.14      5.46 o
   0  10   3      174.06      158.99      6.28 o
   1  10   3       73.15       81.98      5.15 o
   2  10   3      225.09      214.31      6.67 o
   3  10   3       11.21       14.40      3.05 o
   4  10   3      172.02      180.37      7.11 o
   5  10   3      140.15      135.29      6.53 o
  -5  11   3       16.75       11.84      3.60 o
  -4  11   3      300.69      271.00      9.49 o
  -3  11   3      685.68      722.54     27.73 o
  -2  11   3       22.45       18.11      4.36 o
  -1  11   3      178.86      169.02      9.31 o
   0  11   3       70.73       77.62      7.03 o
   1  11   3      855.15      858.20     25.07 o
   2  11   3        1.20        1.16      2.76 o
   3  11   3      123.64      135.26      6.88 o
  -3  12   3        9.45       10.57      4.38 o
  -2  12   3       86.79       93.24      7.79 o
  -1  12   3      258.47      285.91     12.73 o
   0  12   3       48.84       48.67      6.24 o
   1  12   3       31.10       46.60      6.12 o
 -10   0   4      276.68      261.82     14.75 o
  -9   0   4      175.66      176.53     11.31 o
  -8   0   4       47.73       54.28      6.64 o
  -7   0   4      155.18      136.87      8.52 o
  -6   0   4     2606.13     2711.40     51.16 o
  -5   0   4     3065.60     3191.09     90.14 o
  -4   0   4      367.04      315.50     11.41 o
  -3   0   4     1333.10     1285.29     37.10 o
  -2   0   4    46638.87    45804.89   1246.63 o
  -1   0   4     9964.01     9914.67    207.33 o
   0   0   4     8110.19     8096.06    168.60 o
   1   0   4       14.71       34.67      3.53 o
   2   0   4     8660.17     9509.97    304.79 o
   3   0   4     1400.38     1475.10     51.21 o
   4   0   4     4280.63     4455.35    125.14 o
   5   0   4     1633.33     1580.50     48.05 o
   6   0   4      982.37      904.74     30.78 o
   7   0   4       47.37       23.64      4.95 o
   8   0   4      259.79      266.45     14.38 o
 -10   1   4      380.81      379.95     12.96 o
  -9   1   4      444.12      455.62     23.41 o
  -8   1   4      219.22      221.19     13.79 o
  -7   1   4      943.62      989.55     22.77 o
  -6   1   4      788.33      798.49     15.08 o
  -5   1   4     1194.21     1170.98     20.88 o
  -4   1   4      280.49      286.56      7.47 o
  -3   1   4      299.07      250.20      6.38 o
  -2   1   4      179.49      181.34      5.38 o
  -1   1   4     4809.68     4687.57     85.99 o
   0   1   4     4048.09     3975.86     60.85 o
   1   1   4     6416.37     6004.72    105.19 o
   2   1   4      680.32      704.40     18.39 o
   3   1   4      332.32      352.24     36.53 o
   4   1   4       38.73       32.56      3.16 o
   5   1   4       62.74       64.36      2.87 o
   6   1   4      789.36      769.50     19.17 o
   7   1   4       48.08       71.03      5.56 o
   8   1   4      237.95      232.16      9.53 o
 -10   2   4       21.70       15.05      3.82 o
  -9   2   4       32.40       33.46      6.96 o
  -8   2   4      305.04      317.83     10.33 o
  -7   2   4      419.57      399.12      8.77 o
  -6   2   4      347.26      376.53      8.21 o
  -5   2   4        1.40        4.33      1.23 o
  -4   2   4     1283.41     1279.76     19.74 o
  -3   2   4     1127.61     1187.83     18.22 o
  -2   2   4     8677.64     8529.97    120.21 o
  -1   2   4      716.77      713.06      9.97 o
   0   2   4      430.78      420.76      7.38 o
   1   2   4     2161.64     2077.65     32.73 o
   2   2   4     3011.63     3218.34     57.15 o
   3   2   4     2700.55     2749.74     37.69 o
   4   2   4       18.72       16.82      1.61 o
   5   2   4        0.51        0.25      1.36 o
   6   2   4      794.43      735.98     18.53 o
   7   2   4      121.25      128.80      6.93 o
   8   2   4      106.58       77.50      6.28 o
 -10   3   4       52.82       47.83      9.37 o
  -9   3   4       74.65       76.16      5.77 o
  -8   3   4        3.85        2.70      2.45 o
  -7   3   4      132.01      133.99      4.68 o
  -6   3   4      264.60      280.02      5.73 o
  -5   3   4       79.35       57.26      2.27 o
  -4   3   4      392.89      453.32      7.94 o
  -3   3   4        7.82        6.92      1.09 o
  -2   3   4      863.30      885.83     10.92 o
  -1   3   4     7104.28     7278.22     99.41 o
   0   3   4      202.31      197.73      3.75 o
   1   3   4        0.05        0.74      0.97 o
   2   3   4       49.21       72.93      6.11 o
   3   3   4        7.78       16.34      1.36 o
   4   3   4      909.06      891.72     13.58 o
   5   3   4     1761.54     1676.48     29.78 o
   6   3   4      573.97      567.67     12.50 o
   7   3   4      152.16      123.05      5.56 o
   8   3   4       80.60       82.78      5.17 o
 -10   4   4      291.02      304.34      9.82 o
  -9   4   4      342.07      350.83     10.94 o
  -8   4   4      638.35      642.29     13.79 o
  -7   4   4      161.78      159.56      3.87 o
  -6   4   4      188.60      197.76      4.20 o
  -5   4   4        0.17        1.45      1.05 o
  -4   4   4       10.83        7.20      1.07 o
  -3   4   4      892.04     1032.63     14.38 o
  -2   4   4       11.84       13.80      0.82 o
  -1   4   4      301.39      314.44      7.43 o
   0   4   4      457.26      511.74      7.15 o
   1   4   4     1790.02     1847.06     45.82 o
   2   4   4      108.10      102.51      2.79 o
   3   4   4       13.44       13.64      1.42 o
   4   4   4      508.44      494.42      8.45 o
   5   4   4      351.80      360.95      6.73 o
   6   4   4      136.16      132.80      5.49 o
   7   4   4      480.14      469.30     11.51 o
   8   4   4       53.75       64.10      5.04 o
  -9   5   4        0.58       -2.13      2.13 o
  -8   5   4      255.34      256.61      8.81 o
  -7   5   4     1282.78     1289.67     18.70 o
  -6   5   4       18.71       19.50      2.02 o
  -5   5   4       85.99       77.39      2.56 o
  -4   5   4      112.22      126.16      4.37 o
  -3   5   4       11.94       12.69      1.11 o
  -2   5   4      188.72      217.96      4.91 o
  -1   5   4      211.36      259.71      6.74 o
   0   5   4      199.17      244.85      3.89 o
   1   5   4      246.15      252.94      4.75 o
   2   5   4      124.02      148.41      3.51 o
   3   5   4       22.06       20.62      1.76 o
   4   5   4       16.09       13.91      2.10 o
   5   5   4      428.52      428.79      7.78 o
   6   5   4      577.12      561.88     10.93 o
   7   5   4        3.95        0.74      3.50 o
  -9   6   4       90.75       84.70      5.13 o
  -8   6   4       50.60       53.77      3.94 o
  -7   6   4        1.59        2.23      1.41 o
  -6   6   4       20.16       22.63      2.25 o
  -5   6   4      218.73      225.83      4.69 o
  -4   6   4      187.23      195.05      4.05 o
  -3   6   4       13.42       14.90      1.57 o
  -2   6   4      754.25      788.93     13.82 o
  -1   6   4      307.25      338.61      8.44 o
   0   6   4     1137.38     1137.46     19.29 o
   1   6   4      710.18      733.30     11.23 o
   2   6   4       27.00       20.61      1.67 o
   3   6   4      490.79      481.87      8.41 o
   4   6   4     1251.59     1255.60     18.94 o
   5   6   4      632.13      652.92     10.88 o
   6   6   4      591.83      585.78     11.40 o
   7   6   4      101.73      104.98      5.69 o
  -8   7   4      243.53      244.67     10.48 o
  -7   7   4        0.08       -1.65      1.65 o
  -6   7   4      340.52      316.35      6.23 o
  -5   7   4      909.43      908.89     13.78 o
  -4   7   4      241.38      233.95      4.68 o
  -3   7   4      606.84      617.45      8.78 o
  -2   7   4       21.52       25.16      2.05 o
  -1   7   4      114.10      112.37      4.42 o
   0   7   4      690.20      631.59     11.93 o
   1   7   4       42.44       39.27      1.83 o
   2   7   4      941.60      911.96     14.04 o
   3   7   4      544.92      517.38      9.08 o
   4   7   4       87.98       92.05      3.52 o
   5   7   4      140.80      142.33      4.35 o
   6   7   4      145.23      168.91      5.39 o
   7   7   4       88.05       84.28      5.22 o
  -8   8   4       84.31       66.77      3.93 o
  -7   8   4      105.31      114.89      4.06 o
  -6   8   4        0.47        1.75      1.43 o
  -5   8   4      331.89      307.25      5.99 o
  -4   8   4      110.70      125.81      3.28 o
  -3   8   4       49.10       44.77      2.80 o
  -2   8   4      107.46      107.39      4.70 o
  -1   8   4      773.81      775.02     17.05 o
   0   8   4        0.77       -1.56      1.56 o
   1   8   4      680.62      674.54     12.95 o
   2   8   4      320.07      318.61      6.40 o
   3   8   4      386.88      416.50      7.94 o
   4   8   4       45.70       46.11      2.97 o
   5   8   4      172.36      191.57      8.91 o
   6   8   4       86.90       94.88      5.72 o
  -7   9   4      195.20      185.90      5.91 o
  -6   9   4      303.39      280.26      7.14 o
  -5   9   4      822.41      774.82     14.30 o
  -4   9   4      127.23      119.66      4.48 o
  -3   9   4      297.97      317.96      7.58 o
  -2   9   4        2.72       -0.32      1.92 o
  -1   9   4     2710.49     2576.30     67.17 o
   0   9   4      191.48      181.60      6.54 o
   1   9   4     2010.65     2065.04     45.10 o
   2   9   4       97.93      106.40      5.02 o
   3   9   4      182.89      182.33      6.18 o
   4   9   4      236.90      249.59      8.37 o
   5   9   4     1177.98     1173.91     20.77 o
  -6  10   4      514.65      501.20     10.71 o
  -5  10   4       68.33       66.00      4.71 o
  -4  10   4      221.36      225.49      6.52 o
  -3  10   4        6.87        3.59      2.30 o
  -2  10   4        0.11       -0.46      2.14 o
  -1  10   4       61.05       54.67      4.02 o
   0  10   4       63.59       54.26      4.11 o
   1  10   4       84.06       73.46      5.00 o
   2  10   4       70.99       74.34      4.36 o
   3  10   4       53.86       53.47      4.01 o
   4  10   4      197.12      209.87      6.60 o
  -5  11   4       60.64       47.74      4.76 o
  -4  11   4      454.13      449.64     12.22 o
  -3  11   4      817.47      762.24     27.73 o
  -2  11   4       36.12       32.48      5.03 o
  -1  11   4      308.17      300.32     12.31 o
   0  11   4      206.68      224.12     10.72 o
   1  11   4       45.35       50.33      6.71 o
   2  11   4       71.04       77.48      7.80 o
   3  11   4       24.04       23.94      3.79 o
  -3  12   4      440.51      467.81     26.50 o
  -2  12   4       73.49       81.48      7.49 o
  -1  12   4       44.41       49.21      6.12 o
   0  12   4       44.61       50.11      6.25 o
   1  12   4       47.26       62.52      9.07 o
 -10   1   5        5.11        9.39      3.63 o
  -9   1   5        5.38        3.75      2.73 o
  -8   1   5        0.71       -0.30      2.35 o
  -7   1   5      428.10      433.20      9.32 o
  -6   1   5       77.18       80.05      3.06 o
  -5   1   5      426.67      465.31     12.83 o
  -4   1   5      728.99      851.00     18.36 o
  -3   1   5      287.44      324.83      7.85 o
  -2   1   5     1454.56     1398.79     39.53 o
  -1   1   5      312.07      302.68      8.22 o
   0   1   5       13.65       22.65      1.50 o
   1   1   5      159.55      164.37      4.35 o
   2   1   5      146.40      131.76      4.42 o
   3   1   5     1868.66     1852.01     78.28 o
   4   1   5      889.29      899.92     45.58 o
   5   1   5      714.87      676.96     13.73 o
   6   1   5      107.80       92.93      8.34 o
   7   1   5        8.20        3.72      3.99 o
   8   1   5        5.04        5.53      4.37 o
 -10   2   5      151.53      152.28      7.97 o
  -9   2   5      512.40      537.49     15.25 o
  -8   2   5     1332.91     1296.63     29.52 o
  -7   2   5      417.33      428.47      9.40 o
  -6   2   5      266.42      255.81      6.23 o
  -5   2   5        5.06        0.19      1.11 o
  -4   2   5     1101.90     1134.80     17.74 o
  -3   2   5     2379.32     2279.95     38.53 o
  -2   2   5       14.13        8.54      0.92 o
  -1   2   5      255.31      266.86      4.81 o
   0   2   5       91.94       79.57      2.36 o
   1   2   5      106.63       81.06      2.59 o
   2   2   5     3576.01     3718.89     57.97 o
   3   2   5      396.34      367.42      8.44 o
   4   2   5     1262.85     1238.24     25.55 o
   5   2   5      148.03      165.40      4.52 o
   6   2   5      505.35      495.55     23.52 o
   7   2   5       14.38       15.00      2.93 o
   8   2   5      283.52      254.80      9.41 o
 -10   3   5        3.48        3.35      3.22 o
  -9   3   5       57.63       59.13      5.20 o
  -8   3   5     1643.58     1673.55     36.61 o
  -7   3   5       63.31       54.36      3.08 o
  -6   3   5       23.21       23.45      2.10 o
  -5   3   5       45.86       29.15      1.77 o
  -4   3   5       17.08       22.92      1.36 o
  -3   3   5      135.81      109.76      2.45 o
  -2   3   5     3489.19     3395.90     52.37 o
  -1   3   5     1426.46     1408.53     36.35 o
   0   3   5     2518.12     2505.83     35.31 o
   1   3   5     1055.14     1104.10     17.10 o
   2   3   5      448.78      430.94      7.18 o
   3   3   5       24.06       28.46      1.75 o
   4   3   5      111.84      109.38      3.20 o
   5   3   5      140.51      128.96      5.11 o
   6   3   5      100.29      100.91      5.13 o
   7   3   5      444.79      446.02     11.25 o
   8   3   5       99.52       95.12      5.78 o
 -10   4   5      311.06      342.77      9.84 o
  -9   4   5        7.98        6.03      3.25 o
  -8   4   5     1449.90     1506.38     33.39 o
  -7   4   5       67.46       71.21      3.15 o
  -6   4   5      113.61      114.96      3.10 o
  -5   4   5      101.58      101.39      2.77 o
  -4   4   5     4160.36     4159.53     54.56 o
  -3   4   5     5180.12     5528.45     71.68 o
  -2   4   5      734.55      780.82     10.39 o
  -1   4   5      614.80      582.56      8.85 o
   0   4   5      252.15      269.68      9.65 o
   1   4   5       80.38       64.30      3.34 o
   2   4   5      578.41      528.42     10.83 o
   3   4   5     1500.73     1510.44     24.74 o
   4   4   5      476.18      453.59      8.09 o
   5   4   5      753.49      764.66     12.07 o
   6   4   5      420.11      449.55     10.96 o
   7   4   5      170.02      172.10      6.73 o
  -9   5   5     1098.90     1088.17     21.46 o
  -8   5   5      211.81      213.91      5.70 o
  -7   5   5      572.41      590.02      9.73 o
  -6   5   5      344.03      332.06      6.13 o
  -5   5   5     1042.61      996.62     14.47 o
  -4   5   5       18.09       16.45      1.32 o
  -3   5   5      658.29      656.53      9.69 o
  -2   5   5     1952.90     1927.08     30.74 o
  -1   5   5     1516.57     1714.76     33.18 o
   0   5   5        0.24        6.54      0.93 o
   1   5   5      477.69      470.18      8.00 o
   2   5   5      513.78      481.89      8.10 o
   3   5   5      690.49      695.40     11.26 o
   4   5   5        4.42        6.67      1.55 o
   5   5   5     1327.70     1357.31     19.86 o
   6   5   5      405.18      399.17      8.73 o
   7   5   5      327.50      338.67      9.64 o
  -9   6   5        2.82        5.79      2.64 o
  -8   6   5     1575.71     1609.87     25.72 o
  -7   6   5      243.20      245.92      5.81 o
  -6   6   5      164.00      161.54      4.03 o
  -5   6   5       48.29       51.10      2.30 o
  -4   6   5        1.45        2.11      0.99 o
  -3   6   5      217.13      239.44      4.49 o
  -2   6   5     1330.59     1315.89     21.83 o
  -1   6   5      176.98      167.77      5.43 o
   0   6   5        1.93        5.97      1.45 o
   1   6   5       39.22       25.90      1.58 o
   2   6   5        6.11        6.86      1.34 o
   3   6   5     1636.83     1648.90     28.76 o
   4   6   5       29.58       22.41      2.13 o
   5   6   5       16.98       18.52      2.11 o
   6   6   5      308.53      315.95      7.73 o
   7   6   5       11.49        7.76      2.86 o
  -9   7   5      211.35      224.84      7.56 o
  -8   7   5       16.03       15.13      2.31 o
  -7   7   5      154.08      148.87      4.14 o
  -6   7   5        1.60        1.70      1.35 o
  -5   7   5      519.02      527.77      8.74 o
  -4   7   5        8.57        5.37      1.12 o
  -3   7   5      105.82       99.58      3.63 o
  -2   7   5      143.99      157.17      5.52 o
  -1   7   5      661.99      660.74     14.78 o
   0   7   5       27.10       27.70      2.32 o
   1   7   5      107.48      108.05      3.00 o
   2   7   5        5.78        1.56      2.51 o
   3   7   5     2600.22     2544.80     35.94 o
   4   7   5        3.54       -0.54      1.63 o
   5   7   5      600.15      611.10     10.56 o
   6   7   5       94.22       90.90      4.48 o
  -8   8   5       14.67       16.16      2.36 o
  -7   8   5       25.63       35.06      2.48 o
  -6   8   5      198.59      169.49      4.40 o
  -5   8   5      355.52      282.19      5.65 o
  -4   8   5        5.02        1.68      1.63 o
  -3   8   5       11.38       10.18      1.87 o
  -2   8   5      249.02      280.59      8.16 o
  -1   8   5      165.65      161.13      5.88 o
   0   8   5       14.82       15.42      2.59 o
   1   8   5        2.32        1.22      1.78 o
   2   8   5        2.34        3.32      1.50 o
   3   8   5      296.78      310.50      6.66 o
   4   8   5      583.92      641.59     11.29 o
   5   8   5      189.48      209.64      5.48 o
   6   8   5       26.32       32.33      3.07 o
  -7   9   5      118.46       92.17      5.37 o
  -6   9   5       94.27      104.67      4.50 o
  -5   9   5      265.74      228.01      7.47 o
  -4   9   5       92.56       83.08      4.08 o
  -3   9   5        0.10        1.27      2.14 o
  -2   9   5       46.24       43.22      3.56 o
  -1   9   5      568.14      569.51     13.73 o
   0   9   5      106.08      102.19      5.01 o
   1   9   5      631.02      640.74     12.99 o
   2   9   5      990.43      981.53     22.13 o
   3   9   5      784.05      741.50     14.91 o
   4   9   5        2.13        2.44      2.56 o
   5   9   5       21.98       27.63      3.17 o
  -6  10   5       53.55       73.61      4.15 o
  -5  10   5        8.07        8.29      2.18 o
  -4  10   5       40.11       35.73      3.99 o
  -3  10   5      169.33      162.63     12.90 o
  -2  10   5       30.72       27.37      3.38 o
  -1  10   5      325.62      327.67      9.70 o
   0  10   5      163.77      164.30      6.80 o
   1  10   5       10.08        5.93      3.01 o
   2  10   5      265.17      259.00      7.58 o
   3  10   5       42.71       46.51      3.85 o
   4  10   5       34.84       39.32      4.28 o
  -5  11   5      152.91      150.49      7.01 o
  -4  11   5      328.02      393.46     11.17 o
  -3  11   5       74.24       83.05     17.86 o
  -2  11   5      104.10      121.86      9.09 o
  -1  11   5      201.51      196.93     10.09 o
   0  11   5      112.21      138.26     13.19 o
   1  11   5      341.69      366.98     22.35 o
   2  11   5       19.12       17.71      3.60 o
   3  11   5      246.25      284.24     13.72 o
  -3  12   5       31.22       28.03      5.39 o
  -2  12   5       12.14       17.14      4.48 o
  -1  12   5      206.08      241.65     11.50 o
   0  12   5       10.83        6.35      4.03 o
 -10   0   6      173.72      191.19     12.37 o
  -9   0   6      829.27      836.40     29.64 o
  -8   0   6      911.68      912.30     30.78 o
  -7   0   6      204.56      186.15      9.57 o
  -6   0   6       58.77       48.83      4.99 o
  -5   0   6       74.40       38.06      4.08 o
  -4   0   6     2454.73     2589.26     73.24 o
  -3   0   6     8308.36     8597.86    235.35 o
  -2   0   6       11.27       14.61      2.61 o
  -1   0   6      606.78      579.12     16.54 o
   0   0   6     2656.75     2390.54     51.48 o
   1   0   6      926.28      873.55     31.15 o
   2   0   6     9598.02    10256.55    329.20 o
   3   0   6       13.64       11.63      4.21 o
   5   0   6      323.33      328.93     15.25 o
   6   0   6      404.77      333.23     15.80 o
   7   0   6      528.98      540.50     22.40 o
 -10   1   6     1000.59     1008.53     25.08 o
  -9   1   6      120.88      116.94      7.88 o
  -8   1   6      136.56      131.39      6.38 o
  -7   1   6      215.39      217.64      5.75 o
  -6   1   6      281.12      345.06     10.03 o
  -5   1   6        7.51       12.17      1.95 o
  -4   1   6     1718.60     1663.46     33.99 o
  -3   1   6      424.28      411.73      9.66 o
  -2   1   6     1974.95     1798.39     42.37 o
  -1   1   6     4450.61     4240.69    150.47 o
   0   1   6     3384.72     3332.79     59.21 o
   1   1   6        8.56        5.69      1.30 o
   2   1   6     3170.18     3288.35     59.23 o
   3   1   6     4330.00     4176.10    130.02 o
   4   1   6        1.24        3.82      2.79 o
   5   1   6      500.09      490.89     15.87 o
   6   1   6       42.41       49.61      4.74 o
   7   1   6       17.66       23.03      6.16 o
 -10   2   6      360.27      379.22     17.61 o
  -9   2   6      351.20      370.79     18.57 o
  -8   2   6      512.76      529.74     14.39 o
  -7   2   6      545.88      550.19     11.49 o
  -6   2   6      200.02      207.69      5.43 o
  -5   2   6      506.04      507.66     10.25 o
  -4   2   6      215.08      212.59      6.13 o
  -3   2   6     1979.80     1998.35     34.12 o
  -2   2   6     3068.66     2976.93     46.12 o
  -1   2   6       63.49       76.90      2.65 o
   0   2   6       41.39       66.18      2.25 o
   1   2   6      929.08      982.91     18.32 o
   2   2   6      361.04      321.57      9.20 o
   3   2   6       29.67       31.50      2.54 o
   4   2   6      909.45      913.71     23.86 o
   5   2   6       37.19       40.49      6.12 o
   6   2   6      216.26      243.83     10.54 o
   7   2   6        2.88        4.84      2.69 o
 -10   3   6       90.41      100.74      6.94 o
  -9   3   6     1646.13     1671.35     37.23 o
  -8   3   6      226.08      231.58      6.48 o
  -7   3   6      240.28      239.38      6.43 o
  -6   3   6      100.20      102.32      4.29 o
  -5   3   6       28.07       37.28      2.01 o
  -4   3   6      405.54      473.48      7.36 o
  -3   3   6      329.58      345.63      5.53 o
  -2   3   6      596.67      633.49     10.68 o
  -1   3   6      136.44      145.11      3.06 o
   0   3   6     1652.74     1862.70     29.72 o
   1   3   6     2977.24     3066.00     86.56 o
   2   3   6       20.21       18.13      1.53 o
   3   3   6      800.29      792.55     12.41 o
   4   3   6      103.88      103.26      3.78 o
   5   3   6      209.88      192.41      5.22 o
   6   3   6      136.47      134.12     12.87 o
   7   3   6        0.05        0.30      2.50 o
 -10   4   6      152.58      151.66      7.77 o
  -9   4   6        7.92        7.76      3.11 o
  -8   4   6      497.02      511.07     11.44 o
  -7   4   6      650.66      673.23     11.90 o
  -6   4   6       98.12      107.39      3.01 o
  -5   4   6        1.29        6.86      1.13 o
  -4   4   6      174.42      186.82      4.07 o
  -3   4   6     2089.30     2188.43     33.00 o
  -2   4   6      560.27      622.53      9.67 o
  -1   4   6      267.18      319.55      8.45 o
   0   4   6       15.21       21.04      1.47 o
   1   4   6       21.75       35.78      2.22 o
   2   4   6      797.50      869.99     13.29 o
   3   4   6      131.81      127.21      3.59 o
   4   4   6      745.52      717.17     11.74 o
   5   4   6        0.66       -2.23      4.21 o
   6   4   6       27.28       28.76      3.37 o
   7   4   6        5.65       13.24      3.14 o
 -10   5   6        0.06       -2.66      4.49 o
  -9   5   6       56.14       63.09      4.39 o
  -8   5   6       10.99        5.21      1.92 o
  -7   5   6     1241.08     1257.59     18.33 o
  -6   5   6       34.22       32.99      1.99 o
  -5   5   6      225.78      227.77      4.59 o
  -4   5   6      535.62      523.15      8.19 o
  -3   5   6       33.77       33.13      1.54 o
  -2   5   6       12.64       24.67      1.01 o
  -1   5   6        3.15        1.45      0.63 o
   0   5   6      283.89      297.30      6.63 o
   1   5   6      117.10      125.22      3.23 o
   2   5   6       98.73       99.89      4.57 o
   3   5   6      105.43      112.61      8.59 o
   4   5   6      728.08      748.93     12.36 o
   5   5   6       12.30       10.13      1.98 o
   6   5   6        4.82        5.79      3.56 o
   7   5   6       14.09       10.78      4.51 o
  -9   6   6      444.66      466.16     11.43 o
  -8   6   6      345.42      372.92      9.06 o
  -7   6   6       38.83       35.54      2.92 o
  -6   6   6      118.77      125.90      3.55 o
  -5   6   6        0.11       -0.48      1.05 o
  -4   6   6       35.08       37.23      2.00 o
  -3   6   6        0.11       -0.28      0.67 o
  -2   6   6      194.19      206.27      6.27 o
  -1   6   6      377.85      410.12     10.09 o
   0   6   6      399.56      446.94      7.47 o
   1   6   6        0.38       -0.90      1.02 o
   2   6   6      462.60      489.37      8.54 o
   3   6   6       45.66       47.96      2.73 o
   4   6   6     1062.47     1070.44     16.78 o
   5   6   6      118.94      118.71      4.44 o
   6   6   6       29.27       29.78      4.57 o
  -9   7   6        8.91       12.59      2.70 o
  -8   7   6       44.33       41.01      3.01 o
  -7   7   6      299.97      287.84      6.05 o
  -6   7   6      572.91      576.73      9.59 o
  -5   7   6      131.65      130.41      4.94 o
  -4   7   6      121.87      109.21      3.74 o
  -3   7   6       66.47       60.30      3.31 o
  -2   7   6     1245.71     1232.17     25.31 o
  -1   7   6      246.60      219.81      6.85 o
   0   7   6      573.35      547.34     10.88 o
   1   7   6       79.33       82.67      3.59 o
   2   7   6      162.50      173.29      4.41 o
   3   7   6       11.61       10.22      1.83 o
   4   7   6      518.94      535.07      9.85 o
   5   7   6      499.10      492.43     10.26 o
   6   7   6       55.34       56.26      4.45 o
  -8   8   6        0.19        0.35      3.58 o
  -7   8   6        0.50       -1.21      1.75 o
  -6   8   6        4.26       12.72      2.09 o
  -5   8   6      284.66      296.57      7.02 o
  -4   8   6       60.10       47.66      3.07 o
  -3   8   6      371.39      373.27     11.15 o
  -2   8   6      113.91      118.69      5.12 o
  -1   8   6      690.46      670.29     15.44 o
   0   8   6        4.02        1.30      1.75 o
   1   8   6      131.61      136.94      7.34 o
   2   8   6      398.35      391.55      7.67 o
   3   8   6      912.97      914.25     16.19 o
   4   8   6      199.32      195.26      5.34 o
   5   8   6      125.85      118.21      6.49 o
  -7   9   6      486.51      473.69     10.28 o
  -6   9   6      209.36      196.90      7.52 o
  -5   9   6      113.37      102.08      4.41 o
  -4   9   6      332.49      326.04      9.39 o
  -3   9   6       78.80       66.65      4.39 o
  -2   9   6      400.24      367.62     10.25 o
  -1   9   6      475.52      468.27     12.06 o
   0   9   6       50.80       47.33      4.03 o
   1   9   6      494.82      490.29     10.80 o
   2   9   6       75.91       64.08      4.21 o
   3   9   6     1669.48     1660.69     29.02 o
   4   9   6      433.21      427.14     10.56 o
  -6  10   6      103.22       95.97      5.60 o
  -5  10   6       31.76       13.64      2.98 o
  -4  10   6      120.86      100.24      4.53 o
  -3  10   6      267.03      268.86      8.69 o
  -2  10   6      382.01      399.12     11.10 o
  -1  10   6       44.78       37.42      3.83 o
   0  10   6      210.57      204.47     10.13 o
   1  10   6       16.25       23.37      3.22 o
   2  10   6      753.56      724.11     18.59 o
   3  10   6       35.52       32.01      3.97 o
  -5  11   6       62.34       70.94      5.17 o
  -4  11   6       16.43       13.44      4.33 o
  -3  11   6       66.55       90.95      7.54 o
  -2  11   6       14.24        6.37      4.88 o
  -1  11   6       31.50       27.98      5.08 o
   0  11   6      257.08      269.98     16.44 o
   1  11   6       70.33       71.79      7.05 o
   2  11   6        1.44        0.48      2.85 o
  -2  12   6      110.76      113.11     13.72 o
  -1  12   6       50.23       69.20      7.11 o
 -10   1   7       31.82       31.99      4.42 o
  -9   1   7       64.71       68.17      5.50 o
  -8   1   7       35.61       38.00      3.48 o
  -7   1   7        3.30        5.62      1.56 o
  -6   1   7      228.04      277.06      8.27 o
  -5   1   7      141.71      140.32      9.44 o
  -4   1   7      146.58      144.22      4.90 o
  -3   1   7      176.35      184.59      5.45 o
  -2   1   7     2441.02     2523.06     64.33 o
  -1   1   7      710.16      729.32     14.05 o
   0   1   7       90.80       99.68      2.50 o
   1   1   7        3.33        2.83      2.08 o
   2   1   7      341.78      366.35     17.66 o
   3   1   7      687.61      651.46     14.30 o
   4   1   7      315.23      321.63      8.42 o
   5   1   7      274.63      240.93     13.70 o
   6   1   7      182.04      171.00     10.97 o
   7   1   7      218.95      207.11      7.58 o
 -10   2   7      421.88      435.25     13.75 o
  -9   2   7      453.95      467.42     13.72 o
  -8   2   7        0.14        3.47      2.49 o
  -7   2   7      649.09      642.73     13.08 o
  -6   2   7       30.88       30.21      2.29 o
  -5   2   7     2461.66     2462.01     49.81 o
  -4   2   7     7896.63     8090.69    157.18 o
  -3   2   7     1079.81     1146.68     33.35 o
  -2   2   7     1083.62     1050.80     25.60 o
  -1   2   7      980.22     1011.05     19.02 o
   0   2   7     1851.87     1828.39     37.16 o
   1   2   7      449.01      451.85      9.85 o
   2   2   7      181.77      204.30      9.44 o
   3   2   7       41.77       60.78      6.59 o
   4   2   7     1299.00     1250.62     26.37 o
   5   2   7       80.78       68.84      3.36 o
   6   2   7       30.67       32.42      3.54 o
   7   2   7      118.79      133.63      6.30 o
 -10   3   7        2.29        1.74      3.05 o
  -9   3   7       17.78       18.83      3.46 o
  -8   3   7        5.23        6.04      2.37 o
  -7   3   7     1251.37     1250.02     23.18 o
  -6   3   7      489.41      454.76     13.57 o
  -5   3   7      158.27      194.88      5.21 o
  -4   3   7      510.89      515.59      7.97 o
  -3   3   7      747.74      816.48     15.70 o
  -2   3   7     1397.75     1364.25     26.60 o
  -1   3   7      374.04      351.41      5.70 o
   0   3   7        1.19        0.12      1.00 o
   1   3   7     1737.82     1777.13     28.89 o
   2   3   7       74.33       63.67      5.53 o
   3   3   7      679.39      694.61     12.54 o
   4   3   7     2867.20     2885.90     44.84 o
   5   3   7       32.76       27.43      2.77 o
   6   3   7      620.08      635.43     14.24 o
   7   3   7       51.58       54.32      4.63 o
 -10   4   7      884.05      896.41     27.60 o
  -9   4   7      311.97      310.22     12.32 o
  -8   4   7      172.97      161.30      5.89 o
  -7   4   7       57.07       49.14      2.76 o
  -6   4   7      738.37      719.46     11.06 o
  -5   4   7     1320.54     1348.64     18.92 o
  -4   4   7     2266.11     2190.40     29.47 o
  -3   4   7      190.07      174.70      3.67 o
  -2   4   7     1192.29     1057.01     18.27 o
  -1   4   7      749.70      875.16     13.48 o
   0   4   7     1346.31     1264.40     24.69 o
   1   4   7      711.22      713.88     11.56 o
   2   4   7      736.08      712.46     12.15 o
   3   4   7      158.24      154.98      5.01 o
   4   4   7      312.34      299.44      7.27 o
   5   4   7      411.29      414.51      9.15 o
   6   4   7        2.33        0.70      2.54 o
   7   4   7      183.32      189.59      7.26 o
 -10   5   7       87.99      108.82      7.13 o
  -9   5   7     1110.74     1134.03     21.98 o
  -8   5   7      489.95      503.80      9.94 o
  -7   5   7      782.42      762.97     16.24 o
  -6   5   7      386.24      387.00      6.89 o
  -5   5   7       63.85       58.67      3.36 o
  -4   5   7        2.40        0.30      0.91 o
  -3   5   7     2097.44     2005.91     28.85 o
  -2   5   7      161.57      187.61      3.67 o
  -1   5   7      694.69      707.84     18.14 o
   0   5   7      591.04      661.03     13.46 o
   1   5   7     3699.41     3780.99     51.78 o
   2   5   7       67.66       51.22      2.49 o
   3   5   7        3.54        2.71      1.52 o
   4   5   7      607.90      598.32     12.27 o
   5   5   7       30.42       32.25      2.95 o
   6   5   7      126.44      155.65      7.56 o
  -9   6   7        4.20        1.85      2.58 o
  -8   6   7        5.65        7.78      1.68 o
  -7   6   7        5.84        5.08      1.50 o
  -6   6   7      259.74      278.19      5.60 o
  -5   6   7      626.82      603.35      9.59 o
  -4   6   7      236.77      245.23      5.21 o
  -3   6   7      355.38      371.49      5.70 o
  -2   6   7      167.02      153.59      5.35 o
  -1   6   7      254.41      263.58      7.58 o
   0   6   7      910.48      959.59     15.92 o
   1   6   7        0.64        0.74      1.14 o
   2   6   7      820.79      828.84     13.17 o
   3   6   7       76.44       77.72      3.29 o
   4   6   7       23.62       22.63      2.31 o
   5   6   7      129.53      126.12      4.40 o
   6   6   7       97.97      128.42      6.20 o
  -9   7   7       83.95       82.65      4.96 o
  -8   7   7      342.31      361.80      7.27 o
  -7   7   7        7.67        5.71      1.98 o
  -6   7   7       90.30       98.16      3.28 o
  -5   7   7       84.25       92.40      2.93 o
  -4   7   7       85.85       70.53      3.34 o
  -3   7   7     1446.14     1426.23     23.99 o
  -2   7   7     1102.54     1109.72     39.34 o
  -1   7   7      702.14      668.59     15.31 o
   0   7   7       18.84       21.54      1.38 o
   1   7   7       48.27       42.87      2.26 o
   2   7   7      550.52      521.30      9.28 o
   3   7   7       16.96       14.30      2.01 o
   4   7   7      299.86      302.52      6.81 o
   5   7   7       16.65       26.56      3.67 o
  -8   8   7        3.12        3.82      2.14 o
  -7   8   7      198.89      195.16      5.74 o
  -6   8   7       11.04       13.02      2.10 o
  -5   8   7      154.26      121.95      4.44 o
  -4   8   7       14.46        4.31      1.75 o
  -3   8   7     1460.46     1368.77     28.37 o
  -2   8   7      150.18      136.46      5.67 o
  -1   8   7     1021.86      989.66     35.58 o
   0   8   7        0.38       -1.94      1.94 o
   1   8   7       69.70       69.32      3.91 o
   2   8   7     1129.22     1207.28     21.77 o
   3   8   7       24.26       29.21      3.53 o
   4   8   7       67.08       65.35      3.49 o
   5   8   7       45.66       45.65      3.38 o
  -7   9   7       45.84       59.63      3.75 o
  -6   9   7       23.57       27.64      3.62 o
  -5   9   7      442.46      355.98      8.53 o
  -4   9   7      258.91      225.49      6.30 o
  -3   9   7       13.08       10.90      2.73 o
  -2   9   7      487.17      503.62     12.94 o
  -1   9   7      127.08      110.54      8.02 o
   0   9   7      243.70      249.58      8.87 o
   1   9   7      210.00      215.83      6.68 o
   2   9   7      857.76      829.81     16.36 o
   3   9   7       27.83       22.03      3.10 o
   4   9   7      351.45      357.33      9.49 o
  -6  10   7       25.50       17.99      2.96 o
  -5  10   7        7.51        7.04      2.22 o
  -4  10   7       31.82       33.99      3.08 o
  -3  10   7       57.10       54.38      4.41 o
  -2  10   7       73.69       67.18      4.73 o
  -1  10   7        3.31        6.20      3.75 o
   0  10   7       17.61       21.93      3.43 o
   1  10   7       29.40       32.50      3.28 o
   2  10   7       49.46       43.42      4.04 o
   3  10   7      105.91       94.20      5.38 o
  -5  11   7      233.39      221.35      6.93 o
  -4  11   7      186.29      201.54      7.90 o
  -3  11   7       68.08       62.01      7.30 o
  -2  11   7       86.25       86.78      5.47 o
  -1  11   7      109.34      102.47      6.03 o
   0  11   7       38.86       45.86      4.95 o
   1  11   7      180.81      169.73      9.79 o
 -10   0   8     1224.05     1240.21     41.68 o
  -9   0   8       88.79       88.72      8.52 o
  -8   0   8      295.66      290.68     13.60 o
  -7   0   8        0.41        0.09      2.70 o
  -6   0   8     3050.21     3132.37     89.46 o
  -5   0   8      304.26      353.93     13.33 o
  -4   0   8     3111.95     3146.66     88.63 o
  -3   0   8      298.67      401.66     16.12 o
  -2   0   8      189.87      275.54      7.05 o
  -1   0   8       67.54       61.54      2.61 o
   0   0   8      188.76      181.57      5.47 o
   1   0   8     1459.45     1448.99     34.28 o
   2   0   8       82.14       72.22      4.06 o
   3   0   8      180.65      173.33     11.82 o
   4   0   8     3565.02     3465.97    117.21 o
   5   0   8       98.52      136.04     11.22 o
   6   0   8     1577.27     1485.45     48.23 o
   7   0   8      374.72      307.12     16.54 o
 -10   1   8      236.22      257.02     12.18 o
  -9   1   8      613.96      606.36     22.06 o
  -8   1   8      524.24      523.29     11.39 o
  -7   1   8      137.90      130.70      5.68 o
  -6   1   8       10.36       10.90      2.29 o
  -5   1   8     1673.03     1679.95     34.91 o
  -4   1   8      163.89      224.10      6.56 o
  -3   1   8      339.09      444.62     13.70 o
  -2   1   8     1700.90     1736.76     41.23 o
  -1   1   8        4.24        0.32      1.03 o
   0   1   8      330.22      319.17      5.88 o
   1   1   8      962.55      996.94     19.41 o
   2   1   8     2800.01     2691.58     49.35 o
   3   1   8       80.33       95.70      6.47 o
   4   1   8        0.18       -0.35      2.42 o
   5   1   8      760.02      785.23     16.25 o
   6   1   8      562.43      529.56     12.65 o
   7   1   8      929.80      918.35     19.44 o
 -10   2   8      491.53      516.78     15.49 o
  -9   2   8      360.47      368.70     13.88 o
  -8   2   8       17.20       18.43      2.68 o
  -7   2   8       23.75       19.58      2.45 o
  -6   2   8      433.67      442.12     11.57 o
  -5   2   8       29.96       30.69      2.75 o
  -4   2   8     4259.56     4270.74     84.19 o
  -3   2   8        1.92        1.83      1.53 o
  -2   2   8     1328.27     1291.66     31.25 o
  -1   2   8       66.57       49.90      3.57 o
   0   2   8      712.77      796.95     17.27 o
   1   2   8     2473.29     2543.93     46.29 o
   2   2   8       30.32       30.40      2.62 o
   3   2   8       96.79       83.61      4.40 o
   4   2   8       13.49        8.51      2.75 o
   5   2   8      227.42      193.38      6.16 o
   6   2   8      657.53      601.36     13.81 o
   7   2   8        4.65        8.56      3.08 o
 -10   3   8        0.41       -2.89      2.89 o
  -9   3   8       54.54       55.08      5.02 o
  -8   3   8     1333.49     1339.70     25.05 o
  -7   3   8      651.92      628.24     13.01 o
  -6   3   8      428.89      466.04     10.04 o
  -5   3   8      138.98      130.74      4.19 o
  -4   3   8      363.68      379.31      6.81 o
  -3   3   8     1169.51     1159.89     18.96 o
  -2   3   8     1194.80     1266.91     25.03 o
  -1   3   8      235.56      255.40      5.52 o
   0   3   8        0.15        2.14      1.19 o
   1   3   8      102.31      111.95      3.59 o
   2   3   8       19.69       32.33      2.86 o
   3   3   8     1314.85     1305.60     41.44 o
   4   3   8      146.88      146.08      4.86 o
   5   3   8      128.15      137.46      9.10 o
   6   3   8       69.61       66.94      4.77 o
 -10   4   8      114.36      116.65      7.51 o
  -9   4   8       76.66       74.02      9.55 o
  -8   4   8     1232.28     1270.30     24.01 o
  -7   4   8        7.67        9.64      1.75 o
  -6   4   8      517.38      519.08      8.54 o
  -5   4   8      907.29      873.44     12.86 o
  -4   4   8      139.73      123.87      3.28 o
  -3   4   8        3.92        9.53      1.07 o
  -2   4   8      280.83      274.44      6.12 o
  -1   4   8       82.91      109.11      3.83 o
   0   4   8     1418.37     1576.81     23.34 o
   1   4   8      133.39      145.66      3.85 o
   2   4   8       42.09       44.82      2.78 o
   3   4   8      321.40      328.86      9.40 o
   4   4   8       31.35       33.47      2.84 o
   5   4   8      368.79      352.32      8.24 o
   6   4   8       16.83       17.42      7.24 o
 -10   5   8        9.90       10.92      2.97 o
  -9   5   8       42.63       39.45      3.57 o
  -8   5   8       39.65       35.31      2.70 o
  -7   5   8        0.30       -0.46      1.33 o
  -6   5   8       16.79       20.25      1.74 o
  -5   5   8      739.98      720.20     11.01 o
  -4   5   8      232.02      221.52      4.42 o
  -3   5   8      145.68      139.23      3.30 o
  -2   5   8      457.80      416.79      8.45 o
  -1   5   8      184.35      186.20      4.81 o
   0   5   8      114.16      133.30      3.64 o
   1   5   8        2.36        1.06      1.25 o
   2   5   8       20.09       19.62      1.95 o
   3   5   8      233.63      237.58      9.32 o
   4   5   8       25.86       27.94      2.39 o
   5   5   8       38.89       36.66      3.14 o
   6   5   8        0.41        1.68      2.80 o
  -9   6   8      121.88      113.61      6.18 o
  -8   6   8        0.41        0.39      1.43 o
  -7   6   8       93.01       88.23      3.28 o
  -6   6   8      774.53      789.83     12.24 o
  -5   6   8       72.38       75.30      3.37 o
  -4   6   8       40.21       40.40      2.07 o
  -3   6   8      115.28      126.05      3.17 o
  -2   6   8     1019.60     1044.34     20.54 o
  -1   6   8      151.74      144.79      7.54 o
   0   6   8      286.05      309.37      5.98 o
   1   6   8      152.50      151.55      4.02 o
   2   6   8      400.36      382.59      7.45 o
   3   6   8      242.51      238.92      5.77 o
   4   6   8      173.71      179.03      5.47 o
   5   6   8        2.58        0.59      2.20 o
  -9   7   8      131.10      160.86      6.73 o
  -8   7   8      401.69      418.13      8.01 o
  -7   7   8      677.72      644.31     10.73 o
  -6   7   8      131.33      121.54      3.55 o
  -5   7   8      293.08      278.66      6.05 o
  -4   7   8       49.10       43.27      3.03 o
  -3   7   8      779.97      744.49     17.67 o
  -2   7   8        9.67        6.62      2.21 o
  -1   7   8        0.04        0.27      1.93 o
   0   7   8      160.09      156.45      3.80 o
   1   7   8        0.43        3.24      1.49 o
   2   7   8      226.74      195.17      6.31 o
   3   7   8      358.94      359.64      7.56 o
   4   7   8      148.01      151.92      7.17 o
   5   7   8       55.66       67.69      4.16 o
  -8   8   8       69.33       90.43      4.46 o
  -7   8   8      158.73      172.33      5.47 o
  -6   8   8       61.16       59.06      4.02 o
  -5   8   8       70.24       58.74      3.44 o
  -4   8   8      268.40      269.97      6.87 o
  -3   8   8      269.21      294.57      9.31 o
  -2   8   8      129.58      143.51      6.15 o
  -1   8   8       90.99       94.66      7.22 o
   0   8   8        2.65        4.29      2.01 o
   1   8   8     1370.08     1402.90     24.74 o
   2   8   8       10.05       13.09      2.75 o
   3   8   8      633.05      663.45     13.95 o
   4   8   8        0.14       -1.95      2.38 o
  -7   9   8      622.38      584.87     11.97 o
  -6   9   8        0.01       -1.40      1.78 o
  -5   9   8      551.76      560.29     11.73 o
  -4   9   8      165.11      137.09      4.89 o
  -3   9   8      468.88      479.26     12.68 o
  -2   9   8      165.87      189.69      7.13 o
  -1   9   8      289.22      292.78      9.16 o
   0   9   8      283.93      267.67      8.89 o
   1   9   8       78.59       96.13      5.58 o
   2   9   8        8.07        7.93      3.11 o
   3   9   8      632.86      616.93     16.11 o
  -6  10   8      147.17      132.58      5.30 o
  -5  10   8        2.50        3.19      2.06 o
  -4  10   8      333.96      322.79     10.06 o
  -3  10   8        3.55       -1.10      2.13 o
  -2  10   8       15.05        8.23      3.51 o
  -1  10   8      127.37      141.35      7.15 o
   0  10   8        2.74        4.88      2.98 o
   1  10   8      303.79      311.22      8.67 o
   2  10   8        3.01        3.14      3.23 o
  -5  11   8      144.38      144.98      7.39 o
  -4  11   8       39.04       47.01      4.58 o
  -3  11   8      114.46      131.26      9.66 o
  -2  11   8        6.83        6.69      2.89 o
  -1  11   8       66.95       61.84      5.08 o
   0  11   8       28.88       28.31      3.96 o
   1  11   8      110.22      126.08      7.25 o
 -10   1   9       96.05      105.31      6.97 o
  -9   1   9        0.03        0.57      2.43 o
  -8   1   9        1.30       -1.52      2.08 o
  -7   1   9       38.17       31.40      8.18 o
  -6   1   9       34.04       37.88      3.22 o
  -5   1   9      176.85      172.27      5.94 o
  -4   1   9      389.05      458.82     11.25 o
  -3   1   9       74.09       93.11      6.50 o
  -2   1   9      988.57      991.34     24.87 o
  -1   1   9        3.49        4.44      0.73 o
   0   1   9      688.05      731.13     12.15 o
   1   1   9        2.37        4.79      1.13 o
   2   1   9       11.83        7.04      2.02 o
   3   1   9      816.29      774.22     16.97 o
   4   1   9       42.50       39.80      3.69 o
   5   1   9      312.81      295.65      8.69 o
   6   1   9      319.82      340.64     18.95 o
 -10   2   9      305.71      303.73     11.06 o
  -9   2   9      394.00      403.96     14.06 o
  -8   2   9       35.85       37.61      3.00 o
  -7   2   9       63.95       63.73      3.52 o
  -6   2   9      240.18      250.35      7.80 o
  -5   2   9     1217.22     1164.82     25.19 o
  -4   2   9      103.76       98.16      5.63 o
  -3   2   9      433.33      382.55      7.89 o
  -2   2   9       25.76       26.74      2.71 o
  -1   2   9      491.02      432.35      9.40 o
   0   2   9      498.71      493.41     11.71 o
   1   2   9       29.91       21.40      2.17 o
   2   2   9     1207.03     1255.15     43.31 o
   3   2   9      322.23      285.05      8.31 o
   4   2   9      769.26      792.08     27.78 o
   5   2   9      123.83      109.62      7.24 o
   6   2   9       57.00       62.95      4.84 o
 -10   3   9       84.96       91.56      6.49 o
  -9   3   9      556.26      577.41     15.90 o
  -8   3   9       21.79       27.27      2.66 o
  -7   3   9      304.75      288.61      7.47 o
  -6   3   9      103.18      116.31      5.31 o
  -5   3   9      352.14      376.04      9.99 o
  -4   3   9     1278.30     1182.44     26.62 o
  -3   3   9        2.06        0.12      0.76 o
  -2   3   9     2357.57     2304.58     44.16 o
  -1   3   9      273.71      263.78      5.97 o
   0   3   9       70.09       59.18      2.98 o
   1   3   9        8.32       14.86      2.47 o
   2   3   9      208.59      203.27      6.40 o
   3   3   9      830.45      748.38     29.04 o
   4   3   9      168.65      171.14      5.57 o
   5   3   9      155.94      156.77      6.67 o
   6   3   9      313.40      295.16      9.15 o
 -10   4   9      436.19      443.53     13.90 o
  -9   4   9      163.95      147.98      7.25 o
  -8   4   9     2095.62     2062.45     37.04 o
  -7   4   9      274.58      275.13      6.27 o
  -6   4   9     1686.90     1688.12     25.92 o
  -5   4   9      828.68      833.08     12.41 o
  -4   4   9      469.36      483.33      8.22 o
  -3   4   9       14.44       20.24      1.32 o
  -2   4   9      481.11      497.75     11.33 o
  -1   4   9     1049.61     1038.19     15.24 o
   0   4   9      143.23      129.66      3.94 o
   1   4   9       94.77       80.78      3.23 o
   2   4   9     1473.77     1491.86     25.35 o
   3   4   9      320.46      320.62      7.57 o
   4   4   9      251.45      266.01      9.07 o
   5   4   9      140.36      135.26      6.16 o
   6   4   9      141.32      163.04      7.74 o
 -10   5   9        0.15        0.07      2.39 o
  -9   5   9      602.29      644.09     14.10 o
  -8   5   9      711.19      712.33     12.93 o
  -7   5   9     2419.86     2391.82     36.20 o
  -6   5   9     1609.66     1599.81     22.53 o
  -5   5   9        0.87        1.78      1.10 o
  -4   5   9      389.23      358.62      6.61 o
  -3   5   9       29.21       27.82      2.06 o
  -2   5   9      254.86      233.50      5.66 o
  -1   5   9      188.48      174.61      4.25 o
   0   5   9      165.13      146.98      4.01 o
   1   5   9      733.99      745.36     12.49 o
   2   5   9      226.41      224.26      9.11 o
   3   5   9     2421.06     2466.11     57.60 o
   4   5   9      281.75      289.30      7.44 o
   5   5   9      239.52      240.49      8.37 o
  -9   6   9       23.83       23.97      3.44 o
  -8   6   9      413.51      426.90      8.92 o
  -7   6   9       88.10       86.07      3.23 o
  -6   6   9       38.07       43.04      2.44 o
  -5   6   9       63.13       68.97      2.68 o
  -4   6   9      187.85      194.27      4.39 o
  -3   6   9      514.62      480.68      9.76 o
  -2   6   9      165.50      149.51      4.98 o
  -1   6   9      560.17      563.72     14.39 o
   0   6   9        0.12        0.14      1.95 o
   1   6   9       28.79       33.09      2.26 o
   2   6   9      286.56      301.94      6.44 o
   3   6   9       15.97        9.19      1.97 o
   4   6   9      438.99      455.40      9.05 o
   5   6   9      124.10      123.10      6.54 o
  -9   7   9       25.43       31.22      2.93 o
  -8   7   9       71.99       60.69      3.08 o
  -7   7   9       17.46       22.11      2.06 o
  -6   7   9      150.00      140.05      4.24 o
  -5   7   9      163.26      171.26      8.28 o
  -4   7   9      524.87      540.96     10.78 o
  -3   7   9      418.76      379.20     10.34 o
  -2   7   9        0.50        3.03      2.04 o
  -1   7   9      180.05      175.22      6.45 o
   0   7   9      106.58      109.26      3.66 o
   1   7   9     1664.88     1560.99     23.42 o
   2   7   9      104.35      115.65      4.01 o
   3   7   9      234.25      224.23      5.81 o
   4   7   9       28.31       31.14      3.05 o
  -8   8   9        2.51        3.92      2.09 o
  -7   8   9       26.47       23.18      2.63 o
  -6   8   9      199.01      209.98      6.59 o
  -5   8   9       62.43       54.91      3.83 o
  -4   8   9       33.47       35.95      2.79 o
  -3   8   9       21.86       21.77      3.04 o
  -2   8   9      425.21      393.74     10.93 o
  -1   8   9      125.42      104.09      5.22 o
   0   8   9        3.08       -0.53      2.02 o
   1   8   9      315.31      319.08     15.97 o
   2   8   9      436.01      415.91      9.93 o
   3   8   9        1.81        3.05      2.52 o
   4   8   9      288.92      311.35     10.69 o
  -7   9   9       24.26       22.48      3.23 o
  -6   9   9        9.69        7.96      2.27 o
  -5   9   9       16.30        4.84      2.00 o
  -4   9   9      207.67      170.13      6.91 o
  -3   9   9     1360.58     1193.08     25.93 o
  -2   9   9      106.56      102.77      5.82 o
  -1   9   9        4.42        3.44      2.69 o
   0   9   9        2.21        3.78      2.63 o
   1   9   9      360.62      344.64     10.76 o
   2   9   9       32.92       44.98      3.97 o
   3   9   9      197.19      187.08      6.97 o
  -6  10   9        0.18        1.50      2.11 o
  -5  10   9        0.09       -1.85      1.85 o
  -4  10   9       55.95       45.18      5.54 o
  -3  10   9      142.21      144.44      7.05 o
  -2  10   9      108.44       94.69      7.48 o
  -1  10   9      170.97      196.78      8.00 o
   0  10   9       28.41       19.22      4.24 o
   1  10   9       62.28       59.93      4.47 o
   2  10   9       43.98       37.09      3.90 o
  -4  11   9      155.40      191.63      7.97 o
  -3  11   9       29.62       28.45      3.92 o
  -2  11   9       99.60      118.52      7.80 o
  -1  11   9      183.88      201.57      8.29 o
   0  11   9       46.87       45.70      4.79 o
 -11   0  10     2002.28     2104.05     66.42 o
 -10   0  10     1578.13     1497.32     48.69 o
  -9   0  10        0.31       -3.53      3.53 o
  -8   0  10       54.11       68.89      7.05 o
  -7   0  10     1571.61     1572.07     48.10 o
  -6   0  10      648.91      677.96     22.99 o
  -5   0  10        1.19       -1.19      2.34 o
  -4   0  10     2495.88     2583.67     86.25 o
  -3   0  10      364.33      373.26     15.99 o
  -2   0  10     1612.38     1643.25     56.29 o
  -1   0  10      342.35      381.03      9.69 o
   0   0  10     1426.20     1411.67     31.48 o
   1   0  10      105.41      109.33      5.13 o
   2   0  10      227.17      219.10      8.86 o
   3   0  10        5.09        5.07      2.76 o
   4   0  10       66.38       90.12      6.12 o
   5   0  10        0.23       -2.43      3.09 o
   6   0  10      230.58      213.50     23.43 o
 -10   1  10        2.69        1.89      3.89 o
  -9   1  10       17.53       16.83      3.59 o
  -8   1  10      107.25      107.53      5.83 o
  -7   1  10       21.94       32.99      3.45 o
  -6   1  10      982.07      939.33     21.39 o
  -5   1  10        8.90        9.66      2.17 o
  -4   1  10      606.55      538.44     15.14 o
  -3   1  10     5736.83     6233.76    109.51 o
  -2   1  10     1957.94     2010.74     48.02 o
  -1   1  10      364.63      371.94      6.63 o
   0   1  10       11.44        8.35      1.10 o
   1   1  10     2159.22     2070.02     32.34 o
   2   1  10      442.92      422.29      8.52 o
   3   1  10       19.18       20.98      3.22 o
   4   1  10      812.68      891.10     19.75 o
   5   1  10      260.17      251.37      9.63 o
   6   1  10       40.06       63.42      4.98 o
 -10   2  10       62.90       80.00      6.23 o
  -9   2  10      160.74      157.53      5.84 o
  -8   2  10       61.01       65.09      3.83 o
  -7   2  10      869.23      899.23     21.05 o
  -6   2  10       15.27       17.39      3.94 o
  -5   2  10      751.55      743.57     24.00 o
  -4   2  10       40.73       35.60      3.39 o
  -3   2  10      282.96      272.45      8.95 o
  -2   2  10        0.56        4.55      2.29 o
  -1   2  10      435.40      447.27      9.86 o
   0   2  10      717.11      716.99     15.11 o
   1   2  10        0.04       -1.46      1.46 o
   2   2  10       47.13       47.54      3.53 o
   3   2  10      542.24      524.43     19.50 o
   4   2  10      529.86      567.11     13.39 o
   5   2  10      239.58      234.87      8.16 o
   6   2  10       46.28       29.98      4.02 o
 -10   3  10       42.85       41.47      4.84 o
  -9   3  10       25.53       21.63      2.74 o
  -8   3  10      104.63      100.59      4.54 o
  -7   3  10       76.99       84.13      3.99 o
  -6   3  10      833.67      840.56     19.48 o
  -5   3  10     1739.30     1674.31     28.40 o
  -4   3  10       25.80       27.86      1.81 o
  -3   3  10        0.05       -0.34      1.67 o
  -2   3  10       23.30       31.21      2.97 o
  -1   3  10      857.73      808.97     16.31 o
   0   3  10      564.29      649.20     15.75 o
   1   3  10     1103.85     1106.61     42.17 o
   2   3  10      153.95      150.17      5.78 o
   3   3  10      802.88      754.21     17.52 o
   4   3  10       35.65       29.77      2.93 o
   5   3  10       16.07       13.33      4.11 o
 -10   4  10      130.30      130.39      9.89 o
  -9   4  10        3.80        7.77      2.14 o
  -8   4  10      638.99      630.01     13.65 o
  -7   4  10     1762.05     1717.28     26.66 o
  -6   4  10        1.37       -0.81      1.55 o
  -5   4  10     1179.60     1205.84     21.79 o
  -4   4  10      375.37      367.13      6.66 o
  -3   4  10      363.68      353.16      8.88 o
  -2   4  10       21.42       28.33      2.37 o
  -1   4  10      354.25      361.40      7.61 o
   0   4  10      114.57      131.59      4.15 o
   1   4  10      189.27      204.82      6.49 o
   2   4  10        5.18        4.62      2.00 o
   3   4  10      113.31      115.47      4.69 o
   4   4  10       11.63       11.28      2.39 o
   5   4  10        0.62        2.75      4.24 o
 -10   5  10        0.02        2.93      2.47 o
  -9   5  10      225.12      236.88      6.34 o
  -8   5  10        0.14        0.64      2.53 o
  -7   5  10       12.29       17.12      2.01 o
  -6   5  10      133.99      128.45      3.61 o
  -5   5  10      683.81      697.64     12.88 o
  -4   5  10      460.16      449.58      7.92 o
  -3   5  10       26.69       33.90      2.30 o
  -2   5  10      261.60      260.24      6.36 o
  -1   5  10       10.34       16.64      2.61 o
   0   5  10       43.47       54.01      2.77 o
   1   5  10      251.72      245.17      5.72 o
   2   5  10        5.94        6.84      1.77 o
   3   5  10       23.91       18.55      2.47 o
   4   5  10      373.43      393.27      9.24 o
   5   5  10       34.01       33.00      4.12 o
  -9   6  10       16.58       25.67      2.73 o
  -8   6  10       25.13       28.68      2.49 o
  -7   6  10       54.14       52.33      2.69 o
  -6   6  10      259.13      253.83      5.93 o
  -5   6  10      238.21      250.10      5.46 o
  -4   6  10      628.64      604.44     10.20 o
  -3   6  10      138.58      143.27      6.76 o
  -2   6  10       46.88       51.95      2.71 o
  -1   6  10      318.69      319.20      7.57 o
   0   6  10      429.47      426.78      9.66 o
   1   6  10       24.67       29.34      2.57 o
   2   6  10      589.87      596.60     13.33 o
   3   6  10        0.74        3.30      2.44 o
   4   6  10       15.10       19.82      2.90 o
  -9   7  10       18.39       14.04      3.27 o
  -8   7  10      204.07      207.60      8.43 o
  -7   7  10       42.59       32.02      2.76 o
  -6   7  10      273.61      289.68      7.19 o
  -5   7  10       55.83       54.15      3.16 o
  -4   7  10      565.46      578.17     11.42 o
  -3   7  10      703.15      718.94     16.86 o
  -2   7  10        3.15        2.13      2.35 o
  -1   7  10     1128.80     1108.02     34.31 o
   0   7  10        3.67        7.90      1.71 o
   1   7  10       44.30       48.25      2.81 o
   2   7  10       27.81       31.58      2.55 o
   3   7  10        1.21        0.30      1.84 o
   4   7  10      613.94      654.11     12.11 o
  -8   8  10       23.82       18.96      2.62 o
  -7   8  10       76.77       87.69      4.83 o
  -6   8  10       79.44       79.26      4.11 o
  -5   8  10      213.22      222.41      6.23 o
  -4   8  10      269.94      284.32      9.00 o
  -3   8  10       95.44       95.35      8.02 o
  -2   8  10      430.49      399.15     11.21 o
  -1   8  10      231.09      220.73      7.85 o
   0   8  10      798.31      782.73     15.51 o
   1   8  10      128.29      129.18      5.90 o
   2   8  10        0.56       -1.02      2.22 o
   3   8  10      133.28      123.13      5.90 o
  -7   9  10       15.15       14.67      2.56 o
  -6   9  10       57.03       72.93      4.12 o
  -5   9  10      208.33      200.28      7.70 o
  -4   9  10       13.54       19.55      3.20 o
  -3   9  10      308.70      277.19      9.11 o
  -2   9  10       56.34       59.12      4.72 o
  -1   9  10      116.06      124.47      7.56 o
   0   9  10       27.80       15.81      3.38 o
   1   9  10      231.31      217.74      7.08 o
   2   9  10       45.37       42.27      3.89 o
  -6  10  10       76.14       70.95      5.39 o
  -5  10  10      247.36      293.38     13.02 o
  -4  10  10      138.17      109.06      6.43 o
  -3  10  10      192.99      188.84      8.05 o
  -2  10  10      239.13      229.28      8.62 o
  -1  10  10      246.35      210.45      8.39 o
   0  10  10      198.11      196.91      8.33 o
   1  10  10       55.11       49.44      4.18 o
  -3  11  10        0.80       -2.68      2.68 o
  -2  11  10       31.16       32.31      4.59 o
 -10   1  11      202.04      199.30      8.83 o
  -9   1  11        5.08        6.54      2.93 o
  -8   1  11        0.11       -2.00      2.00 o
  -7   1  11        9.87        4.63      2.43 o
  -6   1  11       17.41       12.73      2.63 o
  -4   1  11       31.47       50.39      4.21 o
  -3   1  11      219.19      211.50     10.49 o
  -2   1  11      258.93      274.19      9.30 o
  -1   1  11     1039.86     1080.03     17.23 o
   0   1  11       37.96       34.69      2.54 o
   1   1  11      263.59      256.36      5.69 o
   2   1  11      609.52      599.27     11.29 o
   3   1  11      535.28      528.85     10.82 o
   4   1  11       77.94       78.04      6.48 o
   5   1  11      287.20      262.93      8.12 o
 -10   2  11      162.84      167.63     13.08 o
  -9   2  11      227.76      238.26      7.15 o
  -8   2  11        8.14        9.88      4.15 o
  -7   2  11      488.80      504.72     13.72 o
  -6   2  11      958.56      965.16     22.02 o
  -4   2  11      224.37      244.11      8.56 o
  -3   2  11      523.78      553.14     15.63 o
  -2   2  11      182.50      142.62      6.15 o
  -1   2  11      676.97      683.95     14.14 o
   0   2  11       24.90       25.57      1.62 o
   1   2  11      981.97      962.48     16.30 o
   2   2  11      655.00      650.83     14.80 o
   3   2  11       63.83       56.10      4.43 o
   4   2  11        0.91        0.62      3.21 o
   5   2  11        1.66        6.35      3.06 o
 -10   3  11       23.13       27.73      4.32 o
  -9   3  11       98.28       93.67      4.75 o
  -8   3  11        2.62        2.30      1.93 o
  -7   3  11      149.45      148.93      5.30 o
  -6   3  11       63.94       70.40      4.51 o
  -5   3  11      151.29      153.41     10.49 o
  -4   3  11      623.10      617.05     12.39 o
  -3   3  11       63.94       62.84      4.14 o
  -2   3  11       40.27       32.63      4.19 o
  -1   3  11      326.20      318.34      8.33 o
   0   3  11      227.94      229.19      6.52 o
   1   3  11      407.22      413.61     19.92 o
   2   3  11     1433.95     1403.22     28.02 o
   3   3  11       40.22       36.83      8.67 o
   4   3  11      281.82      268.59      7.26 o
   5   3  11      352.15      321.32     10.09 o
 -10   4  11       42.42       39.73      4.81 o
  -9   4  11       92.77      107.96      5.06 o
  -8   4  11       20.68       23.26      2.27 o
  -7   4  11       94.44       97.65      3.55 o
  -6   4  11     4771.89     4715.25     68.34 o
  -5   4  11      510.88      484.76      9.41 o
  -4   4  11     2781.49     2739.32     49.44 o
  -3   4  11      114.07      104.49      5.23 o
  -2   4  11     1298.88     1288.22     63.51 o
  -1   4  11      394.60      426.37      9.96 o
   0   4  11        7.14        6.84      1.86 o
   1   4  11      783.69      790.79     20.90 o
   2   4  11       97.42       88.27      4.05 o
   3   4  11       26.33       20.97      2.64 o
   4   4  11      370.29      366.99      8.89 o
   5   4  11       42.26       43.85      4.82 o
 -10   5  11      109.04      131.22      7.84 o
  -9   5  11       53.44       62.99      3.59 o
  -8   5  11       37.04       34.14      2.66 o
  -7   5  11      150.92      152.57      4.56 o
  -6   5  11      419.24      403.45      9.03 o
  -5   5  11     5335.85     5246.17     73.49 o
  -4   5  11      201.60      194.74      4.32 o
  -3   5  11      234.70      237.88      6.14 o
  -2   5  11       46.04       52.51      3.97 o
  -1   5  11      333.66      318.94      6.61 o
   0   5  11      344.54      299.19      7.42 o
   1   5  11      125.26      125.00      4.16 o
   2   5  11      326.24      303.57     11.24 o
   3   5  11       45.42       45.79      3.46 o
   4   5  11       14.32        9.39      2.62 o
  -9   6  11      103.74      110.51      4.48 o
  -8   6  11       30.10       34.50      2.74 o
  -7   6  11       76.57       78.07      4.55 o
  -6   6  11     1484.01     1429.95     24.46 o
  -5   6  11      297.32      291.56      6.04 o
  -4   6  11      105.71      109.48      4.56 o
  -3   6  11       16.00       14.12      1.84 o
  -2   6  11       91.38      100.80      5.45 o
  -1   6  11      181.64      177.51      6.41 o
   0   6  11      373.77      349.18      7.32 o
   1   6  11      120.51      111.67      3.96 o
   2   6  11      193.21      186.73      5.21 o
   3   6  11      191.41      218.66      8.11 o
   4   6  11        0.92        2.44      2.31 o
  -9   7  11       40.38       30.19      5.63 o
  -8   7  11       71.09       74.96      4.62 o
  -7   7  11       15.32       15.79      2.54 o
  -6   7  11      164.41      144.84      5.79 o
  -5   7  11      343.84      357.80      8.14 o
  -4   7  11      804.38      817.04     22.42 o
  -3   7  11      304.64      298.39      9.26 o
  -2   7  11      146.52      159.10      7.92 o
  -1   7  11       16.58       22.20      5.80 o
   0   7  11      976.21      945.25     21.28 o
   1   7  11       79.33       83.04      4.56 o
   2   7  11        1.82        5.13      1.89 o
   3   7  11        0.10       -1.94      2.34 o
  -8   8  11       76.50       93.18      5.13 o
  -7   8  11       28.74       41.08      3.32 o
  -6   8  11       46.48       32.13      2.88 o
  -5   8  11       12.60       10.30      2.22 o
  -4   8  11       59.54       58.25      4.59 o
  -3   8  11      963.64      897.87     20.64 o
  -2   8  11        1.00        0.13      2.37 o
  -1   8  11      243.62      232.50      8.43 o
   0   8  11        8.22        9.82      2.38 o
   1   8  11        0.54        1.08      2.19 o
   2   8  11        7.39        3.06      2.78 o
   3   8  11      292.87      307.81     13.29 o
  -7   9  11      100.52       93.39      6.04 o
  -6   9  11       19.54       16.94      3.28 o
  -5   9  11       50.78       47.98      4.45 o
  -4   9  11      227.99      216.05      8.26 o
  -3   9  11      193.09      168.68      7.22 o
  -2   9  11      595.56      527.57     14.11 o
  -1   9  11       63.27       49.97      4.57 o
   0   9  11      575.95      555.88     14.94 o
   1   9  11      243.32      228.20      7.46 o
   2   9  11       64.82       87.30      7.50 o
  -5  10  11       28.60       37.15      4.31 o
  -4  10  11       31.03       41.87      4.33 o
  -3  10  11       41.25       31.86      5.17 o
  -2  10  11       47.43       46.19      4.97 o
  -1  10  11      225.25      226.30      8.93 o
   0  10  11      163.40      176.57      7.90 o
 -10   0  12       29.07       25.06      5.86 o
  -9   0  12     1051.45      985.22     33.90 o
  -8   0  12     3251.90     3057.16     89.50 o
  -7   0  12        1.71        4.21      3.25 o
  -6   0  12      487.35      444.99     17.13 o
  -5   0  12       60.71       59.32      6.69 o
  -4   0  12      321.13      316.28     15.02 o
  -3   0  12      465.07      578.97     23.41 o
  -2   0  12       10.40        9.16      3.53 o
  -1   0  12     1049.83      975.78     40.49 o
   0   0  12      471.68      453.47     14.43 o
   1   0  12        0.19        2.16      1.85 o
   2   0  12     2191.68     2257.50     50.87 o
   3   0  12      503.37      527.30     15.52 o
   4   0  12      712.52      669.43     19.08 o
   5   0  12       55.72       68.21      6.03 o
 -10   1  12       66.82       50.13      5.20 o
  -9   1  12      451.60      457.05     13.60 o
  -8   1  12       89.36       84.60      5.53 o
  -7   1  12      335.03      318.84      9.93 o
  -6   1  12        6.21        5.70      2.14 o
  -5   1  12       98.30       83.72     11.70 o
  -4   1  12     2021.60     2032.52     49.28 o
  -3   1  12      216.10      213.89      8.15 o
  -2   1  12       50.19       33.32      3.63 o
  -1   1  12      711.79      755.82     12.63 o
   0   1  12     2843.39     2746.15     42.14 o
   1   1  12      471.01      448.34      8.69 o
   2   1  12      354.32      356.90      7.87 o
   3   1  12      228.55      247.21      6.65 o
   4   1  12      178.82      175.76      5.94 o
   5   1  12      524.45      600.22     13.74 o
 -10   2  12      135.60      138.23      9.25 o
  -9   2  12      245.57      265.30     10.66 o
  -8   2  12      422.01      419.30     12.32 o
  -7   2  12        2.28       -0.57      2.22 o
  -6   2  12      259.06      262.32     11.68 o
  -5   2  12      209.23      227.56     10.05 o
  -4   2  12       60.64       55.30      4.50 o
  -3   2  12       59.57       37.82      3.67 o
  -2   2  12       93.07       90.63      5.19 o
  -1   2  12      644.12      661.65     13.98 o
   0   2  12      139.03      143.20      3.71 o
   1   2  12      149.16      151.17      4.27 o
   2   2  12        1.36       -1.46      1.48 o
   3   2  12       33.85       43.73      3.21 o
   4   2  12       86.14       83.49      6.23 o
   5   2  12      147.36      148.64     12.25 o
 -10   3  12       28.46       25.83      4.13 o
  -9   3  12        1.47        3.51      2.20 o
  -8   3  12       55.02       60.32      3.93 o
  -7   3  12      353.26      353.66     10.56 o
  -6   3  12      186.62      189.13      9.44 o
  -5   3  12      149.78      152.35      6.66 o
  -4   3  12        0.37       19.60      5.04 o
  -3   3  12      339.09      335.94     10.91 o
  -2   3  12      289.40      300.39     10.20 o
  -1   3  12       36.69       39.59      2.85 o
   0   3  12       42.07       36.84      1.95 o
   1   3  12      131.98      116.34      7.16 o
   2   3  12       11.11        4.74      3.22 o
   3   3  12      169.63      162.31      6.88 o
   4   3  12       11.05       10.68      2.67 o
 -10   4  12      155.74      154.13      7.87 o
  -9   4  12        0.96        0.59      2.20 o
  -8   4  12        0.01        1.05      1.54 o
  -7   4  12       36.97       37.47      3.41 o
  -6   4  12     2782.04     2733.64     50.06 o
  -5   4  12     1830.15     1795.38     33.42 o
  -4   4  12      461.07      438.88     13.36 o
  -3   4  12      123.36      133.73      6.15 o
  -2   4  12       50.18       45.79     13.63 o
  -1   4  12      103.11      107.55      4.29 o
   0   4  12        5.63        5.04      2.29 o
   1   4  12        1.53        2.59      2.03 o
   2   4  12        0.44        2.97      1.99 o
   3   4  12       50.58       44.59      5.03 o
   4   4  12      136.07      121.41      7.82 o
  -9   5  12       59.71       62.14      6.53 o
  -8   5  12      119.86      110.31      4.21 o
  -7   5  12      177.45      164.46      5.32 o
  -6   5  12      548.41      533.35     10.90 o
  -5   5  12       97.16      106.78      3.56 o
  -4   5  12      635.70      615.01     12.51 o
  -3   5  12      156.32      161.73      5.03 o
  -2   5  12        6.60        7.44      1.74 o
  -1   5  12      148.24      139.78      4.83 o
   0   5  12       27.88       24.34      2.53 o
   1   5  12       60.50       49.07      3.46 o
   2   5  12       33.36       30.97      3.06 o
   3   5  12       72.55       66.31      4.07 o
   4   5  12       16.15       10.56      2.72 o
  -9   6  12        0.11       -0.61      1.85 o
  -8   6  12      332.02      321.69      8.81 o
  -7   6  12      183.61      169.08      5.58 o
  -6   6  12       18.30       18.96      2.02 o
  -5   6  12       12.29       10.49      2.04 o
  -4   6  12       29.78       32.18      2.64 o
  -3   6  12      101.66       98.15      4.06 o
  -2   6  12        4.73        3.43      1.69 o
  -1   6  12      245.56      247.49      6.83 o
   0   6  12      114.74      103.35      4.05 o
   1   6  12       20.25       10.77      3.26 o
   2   6  12      170.11      160.83      8.53 o
   3   6  12       40.23       40.43      3.59 o
  -8   7  12       56.57       61.04      5.03 o
  -7   7  12       57.03       63.15      3.83 o
  -6   7  12        0.58        0.29      2.29 o
  -5   7  12      507.10      497.70     13.30 o
  -4   7  12       25.77       30.30      3.50 o
  -3   7  12      169.84      163.49      7.25 o
  -2   7  12       26.49       27.74      3.57 o
  -1   7  12        1.78       -2.30      2.30 o
   0   7  12        8.34        7.02      2.38 o
   1   7  12      188.43      166.85      6.04 o
   2   7  12       75.48       60.05      4.32 o
   3   7  12      654.18      703.20     21.44 o
  -7   8  12       28.67       38.03      4.18 o
  -6   8  12      146.07      145.93      6.73 o
  -5   8  12      223.47      224.70      8.34 o
  -4   8  12        0.19       -1.60      2.38 o
  -3   8  12      132.34      160.36      6.96 o
  -2   8  12       21.38       19.50      3.36 o
  -1   8  12      261.31      297.49      9.88 o
   0   8  12      145.79      142.59      5.77 o
   1   8  12      327.27      360.23      9.48 o
   2   8  12      370.11      405.31     10.46 o
  -6   9  12       19.37       22.64      5.32 o
  -5   9  12       67.33       66.43      5.38 o
  -4   9  12       17.52       18.32      3.52 o
  -3   9  12       57.45       49.00      4.60 o
  -2   9  12      115.23      115.55      6.73 o
  -1   9  12      270.87      275.76     12.24 o
   0   9  12        0.50        1.48      2.97 o
   1   9  12      129.01      129.94      8.12 o
  -5  10  12      131.89      144.56     12.32 o
  -4  10  12       14.38       15.98      3.40 o
  -3  10  12      165.77      201.19      8.38 o
  -2  10  12      110.78      106.92      6.66 o
  -1  10  12      588.63      612.48     16.41 o
 -10   1  13       54.03       70.14      5.89 o
  -9   1  13       70.45       63.53      5.39 o
  -8   1  13       52.42       49.15      4.48 o
  -7   1  13       95.48       77.20      5.05 o
  -6   1  13      222.61      220.01      9.07 o
  -5   1  13       25.43       23.57      3.25 o
  -4   1  13      149.68      164.29      4.47 o
  -3   1  13      251.45      261.61      9.57 o
  -2   1  13      543.01      555.99     24.64 o
  -1   1  13      330.42      333.64      8.24 o
   0   1  13      447.31      459.29      8.67 o
   1   1  13      243.26      246.21      5.88 o
   2   1  13      130.63      135.53      4.50 o
   3   1  13       63.29       58.38      4.23 o
   4   1  13      135.67      127.45      5.40 o
 -10   2  13        2.30        5.88      3.23 o
  -9   2  13      272.47      290.40     10.33 o
  -8   2  13       33.22       26.84      3.67 o
  -7   2  13      131.89      139.89      6.35 o
  -6   2  13       81.42       76.71      5.57 o
  -5   2  13      316.56      316.73     11.01 o
  -4   2  13       12.14       15.16      2.95 o
  -3   2  13       92.68       76.47      5.11 o
  -2   2  13      169.54      179.86     11.77 o
  -1   2  13      130.30      135.45      4.86 o
   0   2  13      355.87      338.30      7.01 o
   1   2  13      125.41      116.46      3.82 o
   2   2  13        1.58        2.80      1.71 o
   3   2  13       89.03       96.85      5.34 o
   4   2  13       91.62       91.68      4.66 o
 -10   3  13       31.48       35.68      4.60 o
  -9   3  13      201.64      219.75      7.17 o
  -8   3  13       73.07       79.44      4.54 o
  -7   3  13       38.17       44.20      3.95 o
  -6   3  13      380.54      358.45      8.68 o
  -5   3  13      141.24      139.11      8.73 o
  -4   3  13      536.59      541.60     19.24 o
  -3   3  13      212.47      214.91     14.41 o
  -2   3  13       98.53       97.38      5.59 o
  -1   3  13      136.19      126.96      5.05 o
   0   3  13       81.44       79.93      7.32 o
   1   3  13      475.04      470.42     11.74 o
   2   3  13       14.54       11.46      2.91 o
   3   3  13      241.78      237.27      8.43 o
   4   3  13      467.89      432.80     10.23 o
 -10   4  13      131.89      143.19     11.48 o
  -9   4  13       31.57       32.86      2.76 o
  -8   4  13      171.00      162.35      4.92 o
  -7   4  13     1076.96     1055.45     20.06 o
  -6   4  13      434.05      435.86     10.08 o
  -5   4  13     1737.89     1671.54     41.68 o
  -4   4  13      726.73      697.45     19.50 o
  -3   4  13      261.02      233.93      8.89 o
  -2   4  13     1180.18     1183.35     50.87 o
  -1   4  13      505.80      514.25     16.14 o
   0   4  13     1014.09     1008.21     20.99 o
   1   4  13       36.98       31.78      3.37 o
   2   4  13      207.11      228.63      6.82 o
   3   4  13      126.95      129.42      5.43 o
  -9   5  13       15.97       25.56      3.60 o
  -8   5  13       21.89       27.17      2.46 o
  -7   5  13      499.54      492.81     20.20 o
  -6   5  13        5.91        7.72      2.52 o
  -5   5  13       79.15      102.21      5.15 o
  -4   5  13      200.42      197.51      6.75 o
  -3   5  13     2734.92     2775.83     63.32 o
  -2   5  13      400.65      387.35     10.37 o
  -1   5  13      964.93      982.91     45.79 o
   0   5  13       42.43       47.49      3.31 o
   1   5  13      532.71      544.05     11.69 o
   2   5  13       22.02       31.97      3.67 o
   3   5  13      357.10      319.32      8.40 o
  -9   6  13      112.47       94.43      5.07 o
  -8   6  13      138.39      133.53      6.69 o
  -7   6  13      346.70      331.06     10.43 o
  -6   6  13       43.03       51.82      3.90 o
  -5   6  13        5.20        2.28      2.02 o
  -4   6  13      294.96      308.56      8.09 o
  -3   6  13     1667.96     1699.78     29.92 o
  -2   6  13      219.48      223.64      6.44 o
  -1   6  13       27.61       30.25      2.84 o
   0   6  13        0.66       -0.87      2.53 o
   1   6  13       44.25       41.60      3.99 o
   2   6  13      117.53      130.80      6.00 o
   3   6  13      138.21      126.36      5.59 o
  -8   7  13        2.37        7.76      5.13 o
  -7   7  13       30.73       26.91      4.62 o
  -6   7  13      236.73      250.53      9.04 o
  -5   7  13      202.01      196.37      7.65 o
  -4   7  13       64.16       69.47      5.01 o
  -3   7  13      188.74      199.55      7.72 o
  -2   7  13       79.24       69.94      6.10 o
  -1   7  13      838.37      819.69     29.68 o
   0   7  13        0.09        2.61      2.15 o
   1   7  13      100.47       97.20      5.37 o
   2   7  13       14.71       10.31      3.37 o
  -7   8  13       21.68       42.78      4.45 o
  -6   8  13        0.08       -2.39      2.39 o
  -5   8  13        3.43        2.52      2.71 o
  -4   8  13        6.99       -0.38      2.39 o
  -3   8  13      135.28      137.26      6.77 o
  -2   8  13      233.63      223.25     17.18 o
  -1   8  13      534.44      563.85     15.15 o
   0   8  13      245.13      225.59      8.90 o
   1   8  13       46.90       27.64      3.49 o
  -6   9  13      169.40      204.11      8.50 o
  -5   9  13      100.89      106.80      6.60 o
  -4   9  13        4.33       -2.59      2.59 o
  -3   9  13      104.31       99.90      7.60 o
  -2   9  13       30.67       30.60      4.25 o
  -1   9  13      510.24      484.29     14.01 o
   0   9  13       46.36       46.75      4.92 o
 -10   0  14      447.92      415.63     19.10 o
  -9   0  14     1447.85     1511.93     48.60 o
  -8   0  14        4.48       -0.50      3.57 o
  -6   0  14     1884.76     1838.70     65.04 o
  -5   0  14       13.28       16.76      4.76 o
  -4   0  14        4.88       -1.37      3.34 o
  -3   0  14      413.29      462.58     20.43 o
  -2   0  14     1469.53     1516.37     54.32 o
  -1   0  14        7.72       13.38      4.31 o
   0   0  14     1045.97     1023.08     24.32 o
   1   0  14      104.72      116.66      5.64 o
   2   0  14      375.49      386.35     12.20 o
   3   0  14       13.71       13.69      4.76 o
   4   0  14      378.53      468.22     18.96 o
 -10   1  14       14.98       10.11      3.49 o
  -9   1  14      417.07      393.32     12.40 o
  -8   1  14       27.90       15.14      3.19 o
  -6   1  14      585.57      593.74     17.91 o
  -5   1  14     1479.62     1557.59     39.45 o
  -4   1  14      331.18      337.36     11.73 o
  -3   1  14      211.38      202.57     17.29 o
  -2   1  14        8.13        7.89      2.87 o
  -1   1  14     2845.38     2838.80     52.09 o
   0   1  14      365.36      366.55      7.40 o
   1   1  14       77.85       79.70      3.32 o
   2   1  14      739.32      767.73     19.57 o
   3   1  14        0.43       -0.74      1.96 o
 -10   2  14       42.09       40.55      4.84 o
  -9   2  14      252.23      248.51     14.73 o
  -8   2  14      116.43      113.09      6.34 o
  -6   2  14       83.12       80.82      5.99 o
  -5   2  14        4.83        5.84      3.87 o
  -4   2  14       39.83       27.44      3.66 o
  -3   2  14       90.51       81.05      5.66 o
  -2   2  14      453.14      445.48     18.78 o
  -1   2  14       24.11       21.56      2.51 o
   0   2  14       80.31       84.42      4.26 o
   1   2  14      191.39      199.58      6.82 o
   2   2  14       20.74       27.18      3.40 o
   3   2  14      207.57      191.15      7.88 o
 -10   3  14       13.88       23.57      4.19 o
  -9   3  14       28.86       26.78      3.21 o
  -8   3  14        1.63        2.37      4.12 o
  -7   3  14      523.45      502.89     23.50 o
  -6   3  14      157.35      163.76      7.97 o
  -5   3  14      628.95      622.22     18.39 o
  -4   3  14      338.88      320.64     11.24 o
  -3   3  14      924.21      929.37     25.11 o
  -2   3  14       12.38       16.31      4.60 o
  -1   3  14       27.82       25.31      3.58 o
   0   3  14       88.16       89.94      4.52 o
   1   3  14      102.88       96.59      6.72 o
   2   3  14        3.42        0.14      2.38 o
   3   3  14        7.95       -0.04      5.00 o
  -9   4  14      117.94       98.71      7.34 o
  -8   4  14       76.37       66.65      5.42 o
  -7   4  14      343.63      339.17      9.95 o
  -6   4  14       20.32       19.58      3.50 o
  -5   4  14       69.04       67.86      5.33 o
  -4   4  14      988.99      975.18     26.18 o
  -3   4  14     1838.63     1795.15     44.54 o
  -2   4  14       10.64        9.01      2.87 o
  -1   4  14       73.61       78.04      5.67 o
   0   4  14        0.15        1.84      2.09 o
   1   4  14       61.00       60.27      6.42 o
   2   4  14       10.06       13.43      2.63 o
   3   4  14       28.59       29.78      3.38 o
  -9   5  14        0.14       -0.86      2.22 o
  -8   5  14       98.38      102.74      9.39 o
  -7   5  14      205.63      187.73      7.14 o
  -6   5  14     1085.69     1029.50     22.72 o
  -5   5  14       46.96       44.70      3.69 o
  -4   5  14      965.44      973.16     21.43 o
  -3   5  14        4.77        9.30      3.76 o
  -2   5  14      146.40      151.96      7.09 o
  -1   5  14      105.95      108.81      5.53 o
   0   5  14      279.33      257.05      7.13 o
   1   5  14        0.58       -1.43      2.37 o
   2   5  14      421.43      422.32     11.89 o
  -8   6  14      556.94      511.41     17.25 o
  -7   6  14      133.20      126.03      6.13 o
  -6   6  14     1124.21     1093.05     23.92 o
  -5   6  14       24.68       28.78      3.22 o
  -4   6  14      396.72      351.91      9.93 o
  -3   6  14        7.35        4.44      2.10 o
  -2   6  14        0.34       -0.22      4.13 o
  -1   6  14       25.27       22.12      3.30 o
   0   6  14       12.71       13.29      2.42 o
   1   6  14        2.59        1.26      2.59 o
   2   6  14      137.98      121.83      7.23 o
  -8   7  14      196.85      198.11     10.31 o
  -7   7  14        0.05        3.05      3.31 o
  -6   7  14      329.45      345.12     13.38 o
  -5   7  14      138.58      144.15      6.83 o
  -4   7  14        4.22        3.99      2.76 o
  -3   7  14      287.58      297.62      9.91 o
  -2   7  14        0.22       -0.62      2.53 o
  -1   7  14      230.55      218.39      8.54 o
   0   7  14       29.02       39.62      5.47 o
   1   7  14      193.28      187.92     11.63 o
  -7   8  14       11.36       15.57      4.31 o
  -6   8  14      144.78      152.93      9.64 o
  -5   8  14      102.06       98.28      6.28 o
  -4   8  14      278.58      306.45     10.25 o
  -3   8  14       10.20        9.65      3.23 o
  -2   8  14      375.02      371.80     14.25 o
  -1   8  14      263.42      254.42      9.60 o
   0   8  14      244.79      274.45     10.13 o
  -5   9  14      204.52      263.38      9.79 o
  -4   9  14        6.54        8.46      3.95 o
  -3   9  14      109.32      118.59      9.83 o
  -2   9  14       50.64       58.05      5.22 o
 -10   1  15        2.83        2.99      3.08 o
  -9   1  15       53.90       67.60      9.28 o
  -7   1  15       57.46       46.88     13.54 o
  -6   1  15       11.69       13.70      3.38 o
  -5   1  15       76.07       66.49      5.56 o
  -4   1  15       54.64       54.62      5.03 o
  -3   1  15        0.09        0.75      2.54 o
  -2   1  15       36.87       43.25      4.76 o
  -1   1  15       89.51      102.51      8.41 o
   0   1  15      401.71      421.99     10.52 o
   1   1  15       12.28        9.62      2.44 o
   2   1  15     1311.90     1222.29     25.74 o
   3   1  15        0.01       -2.62      2.62 o
 -10   2  15       30.88       31.81      5.32 o
  -9   2  15        2.92        6.19      3.22 o
  -7   2  15       16.35       13.15      5.43 o
  -6   2  15      101.34       98.47      7.56 o
  -5   2  15       46.45       57.44      5.19 o
  -4   2  15      167.58      155.02      7.60 o
  -3   2  15      344.00      321.79     36.83 o
  -2   2  15      147.25      175.35      8.25 o
  -1   2  15      197.83      205.35      9.18 o
   0   2  15      592.94      615.57     14.10 o
   1   2  15       43.79       44.50      3.75 o
   2   2  15      140.69      140.02      6.50 o
   3   2  15      198.48      190.28     14.43 o
 -10   3  15       52.69       64.99      5.74 o
  -9   3  15      112.38      106.71      5.48 o
  -7   3  15      449.04      456.15     15.34 o
  -6   3  15      178.43      191.49      8.69 o
  -5   3  15       71.50       66.75      5.42 o
  -4   3  15      115.04      111.45      7.97 o
  -3   3  15      102.01      104.15      6.28 o
  -2   3  15      421.51      404.60     13.54 o
  -1   3  15       51.46       61.67      5.52 o
   0   3  15      219.37      224.66      7.24 o
   1   3  15        1.16       -0.37      2.19 o
   2   3  15      216.71      209.11      7.93 o
  -9   4  15      173.23      199.36      8.43 o
  -8   4  15      253.23      241.40     10.72 o
  -7   4  15       54.42       56.55      8.11 o
  -6   4  15      186.76      175.93      8.42 o
  -5   4  15      573.55      576.62     17.50 o
  -4   4  15     3245.34     3182.47     76.05 o
  -3   4  15       42.33       43.60      4.45 o
  -2   4  15      162.17      170.55      8.12 o
  -1   4  15       59.50       61.76      8.50 o
   0   4  15      408.71      404.46     10.80 o
   1   4  15      118.43      124.83      6.04 o
   2   4  15      147.34      152.79      6.10 o
  -9   5  15       74.38       92.24      6.32 o
  -8   5  15       38.57       44.91      4.23 o
  -7   5  15      232.82      267.23      8.96 o
  -6   5  15      551.08      510.04     13.41 o
  -5   5  15     1338.24     1420.60     29.97 o
  -4   5  15      238.95      237.30     17.18 o
  -3   5  15      276.61      276.77     10.44 o
  -2   5  15       60.52       83.10      5.85 o
  -1   5  15      357.76      355.32     12.89 o
   0   5  15      618.30      622.06     18.05 o
   1   5  15      128.71      135.58      6.35 o
   2   5  15       88.92       75.72      5.35 o
  -8   6  15      947.49      927.92     27.06 o
  -7   6  15       82.91       69.30      6.54 o
  -6   6  15       58.60       59.17      6.26 o
  -5   6  15      113.35       95.96      5.47 o
  -4   6  15      265.08      256.34      8.33 o
  -3   6  15       13.59       17.38      2.71 o
  -2   6  15       12.83       14.33      2.69 o
  -1   6  15      202.16      229.36      8.28 o
   0   6  15       13.71       15.40      2.67 o
   1   6  15      375.78      382.76     11.30 o
  -7   7  15      277.28      290.01     12.54 o
  -6   7  15        5.25        2.64      4.58 o
  -5   7  15      142.03      150.11      8.87 o
  -4   7  15       58.46       57.34      6.20 o
  -3   7  15        1.46        4.43      4.24 o
  -2   7  15      374.59      381.74     14.49 o
  -1   7  15        0.33       -3.43      3.43 o
   0   7  15       11.31       15.10      3.44 o
  -6   8  15      229.65      287.24     17.96 o
  -5   8  15      108.85      115.05      6.97 o
  -4   8  15        4.03        2.24      2.92 o
  -3   8  15        0.83       -0.32      2.61 o
  -2   8  15       67.61       59.57      5.34 o
  -1   8  15      280.17      239.89     21.05 o
 -10   0  16      154.15      157.07     11.54 o
  -9   0  16      320.79      276.07     14.66 o
  -8   0  16      822.60      770.67     32.61 o
  -7   0  16      376.01      370.06     19.15 o
  -6   0  16      632.05      565.37     25.10 o
  -5   0  16      403.85      377.66     18.92 o
  -4   0  16       90.09       99.67      9.16 o
  -3   0  16     1418.57     1504.69     55.01 o
  -2   0  16       59.08       67.33      8.24 o
  -1   0  16      958.46      957.74     38.16 o
   0   0  16      744.15      737.92     31.61 o
   1   0  16      153.81      169.71     13.70 o
   2   0  16      285.19      256.97     18.64 o
 -10   1  16       20.46       16.41      4.02 o
  -9   1  16       17.88       33.94      6.09 o
  -8   1  16      448.62      394.44     14.37 o
  -7   1  16      763.69      669.73     22.88 o
  -6   1  16      231.95      239.53     17.80 o
  -5   1  16        0.12       -0.43      2.70 o
  -4   1  16      339.95      343.47     17.13 o
  -3   1  16      125.52      112.35     10.63 o
  -2   1  16     1501.94     1527.03     39.51 o
  -1   1  16      342.57      357.22     13.21 o
   0   1  16      201.30      218.30     10.13 o
   1   1  16      260.01      277.86     15.25 o
   2   1  16       22.09       23.39      5.72 o
  -8   2  16       59.60       56.31      5.75 o
  -7   2  16        0.37        3.63      2.98 o
  -6   2  16       26.37       21.16      4.08 o
  -5   2  16        1.84        1.48      3.34 o
  -4   2  16        0.58       -2.38      2.40 o
  -3   2  16      126.54      141.34      7.65 o
  -2   2  16      303.22      291.28     11.33 o
  -1   2  16       97.80      111.47     12.34 o
   0   2  16      103.07      119.40      5.72 o
   1   2  16      219.56      237.55      9.19 o
   2   2  16      229.20      225.96      8.42 o
  -8   3  16      129.87      145.76      8.21 o
  -7   3  16       29.79       29.71      4.48 o
  -6   3  16       21.44       23.64      3.87 o
  -5   3  16        0.01        0.51      2.67 o
  -4   3  16      192.36      185.76      8.75 o
  -3   3  16      716.13      704.56     24.57 o
  -2   3  16      185.05      194.94      9.05 o
  -1   3  16      481.78      497.84     16.55 o
   0   3  16      366.47      380.16     10.29 o
   1   3  16       29.15       32.48      3.65 o
   2   3  16       31.90       40.25      4.31 o
  -9   4  16      104.01      108.26      8.13 o
  -8   4  16      254.53      229.90      8.52 o
  -7   4  16      287.06      273.76     16.67 o
  -6   4  16        6.27        4.57      3.02 o
  -5   4  16        0.03       -2.47      2.47 o
  -4   4  16       39.25       34.81      4.24 o
  -3   4  16      179.46      196.73      8.88 o
  -2   4  16      506.12      511.07     16.48 o
  -1   4  16      344.61      341.72     20.13 o
   0   4  16       30.01       32.06      3.54 o
   1   4  16        1.41        0.79      2.51 o
  -8   5  16      198.96      185.67      7.65 o
  -7   5  16      377.72      390.93     11.45 o
  -6   5  16       52.06       52.67      4.46 o
  -5   5  16      630.26      599.26     15.14 o
  -4   5  16       44.29       44.37      4.71 o
  -3   5  16        1.49        1.01      2.65 o
  -2   5  16      243.48      228.74      9.70 o
  -1   5  16        1.47        5.62      3.02 o
   0   5  16       74.82       80.47      4.66 o
   1   5  16      108.39      116.92      5.51 o
  -8   6  16       68.19       58.47      9.00 o
  -7   6  16        7.83       23.37      4.82 o
  -6   6  16       44.30       36.50      5.40 o
  -5   6  16        0.17        0.40      5.45 o
  -4   6  16      412.23      408.14     15.07 o
  -3   6  16       84.23       75.23      6.98 o
  -2   6  16      791.83      765.71     37.74 o
  -1   6  16       46.73       42.13      5.91 o
   0   6  16        2.61        2.56      2.74 o
  -7   7  16       53.42       41.73      8.70 o
  -6   7  16      124.66      120.09      8.83 o
  -5   7  16       26.43       25.07      4.71 o
  -4   7  16       42.93       54.25      6.27 o
  -3   7  16        3.18        2.93      3.87 o
  -2   7  16       71.25       61.84      6.65 o
  -1   7  16      189.39      207.61     10.87 o
  -5   8  16      404.73      432.26     23.04 o
  -4   8  16       23.47       33.66      5.50 o
  -3   8  16      334.06      357.55     15.30 o
  -9   1  17       61.10       56.14      6.14 o
  -8   1  17      156.33      150.27      8.52 o
  -7   1  17       94.97       93.33      7.17 o
  -6   1  17        9.36        2.54      2.85 o
  -5   1  17       99.90       81.23     10.99 o
  -4   1  17        5.40        7.49      3.35 o
  -3   1  17      703.59      678.07     20.52 o
  -2   1  17        0.12        0.00      5.82 o
  -1   1  17       31.60       35.71      4.73 o
   0   1  17      110.91      115.83     15.71 o
   1   1  17      198.82      176.66     10.56 o
  -9   2  17        6.36        3.14      3.53 o
  -8   2  17       26.18       23.07      4.26 o
  -7   2  17       67.99       58.73      5.73 o
  -6   2  17        5.65        3.42      3.08 o
  -5   2  17        0.16        1.84      2.79 o
  -4   2  17       43.01       51.75      5.41 o
  -3   2  17       31.67       32.99      4.48 o
  -2   2  17       16.45       17.80      3.96 o
  -1   2  17       22.74       15.32      6.05 o
   0   2  17      487.46      516.08     17.71 o
   1   2  17       19.71       20.67      4.99 o
  -9   3  17      201.39      216.07     10.61 o
  -8   3  17      514.33      495.55     18.78 o
  -7   3  17      347.22      342.94     13.15 o
  -6   3  17      589.40      602.07     18.96 o
  -5   3  17       34.63       33.58      4.44 o
  -4   3  17      207.55      202.43     10.28 o
  -3   3  17      430.81      443.71     15.17 o
  -2   3  17      124.98      130.05      8.68 o
  -1   3  17      407.27      418.18     17.66 o
   0   3  17      148.56      161.62      6.52 o
   1   3  17      147.53      169.80     15.39 o
  -8   4  17       84.69      100.90      8.03 o
  -7   4  17        1.23       -0.71      2.97 o
  -6   4  17       18.95       15.36      6.87 o
  -5   4  17      266.06      250.34     17.52 o
  -4   4  17       23.26       29.19      9.53 o
  -3   4  17       58.34       60.09      8.31 o
  -2   4  17     1482.06     1432.35     37.79 o
  -1   4  17      183.63      202.50      9.70 o
   0   4  17       95.46       92.17      5.35 o
  -8   5  17      427.28      472.88     13.40 o
  -7   5  17      288.10      298.18      9.87 o
  -6   5  17      391.55      391.40     11.58 o
  -5   5  17       34.07       36.74      4.74 o
  -4   5  17      280.22      271.39     11.20 o
  -3   5  17     2202.29     2134.29     53.31 o
  -2   5  17      264.47      285.40     11.36 o
  -1   5  17      619.71      606.27     20.52 o
   0   5  17      237.31      207.67      7.39 o
  -7   6  17        1.62       -1.22      3.57 o
  -6   6  17      343.90      345.73     14.18 o
  -5   6  17      522.21      492.64     17.50 o
  -4   6  17      350.42      363.06     14.58 o
  -3   6  17        0.25       -0.19      3.59 o
  -2   6  17      132.75      147.62      9.13 o
  -1   6  17        1.24        3.96      4.05 o
  -5   7  17        2.18        6.92      4.09 o
  -4   7  17        3.43        6.23      3.75 o
  -3   7  17      204.74      197.96     10.67 o
  -9   0  18       81.39       85.56     10.76 o
  -8   0  18       11.91       15.80      5.54 o
  -7   0  18      508.35      457.36     22.95 o
  -6   0  18      130.54      105.63     10.95 o
  -5   0  18      204.41      209.65     14.02 o
  -4   0  18     1076.80     1176.22     45.76 o
  -3   0  18       28.57       30.60      6.55 o
  -2   0  18     1500.79     1554.48     58.13 o
  -1   0  18       94.24       98.80     11.08 o
   0   0  18      458.36      464.65     23.91 o
  -9   1  18      256.58      252.24     14.52 o
  -8   1  18      164.68      159.86     15.44 o
  -7   1  18      100.43      122.66      8.24 o
  -6   1  18       15.65       11.73      3.68 o
  -5   1  18      740.01      689.43     21.11 o
  -4   1  18       81.64       74.22     10.76 o
  -3   1  18      853.57      877.73     62.02 o
  -2   1  18      283.15      314.94     12.68 o
  -1   1  18      225.98      254.41     14.54 o
   0   1  18      547.82      588.88     19.84 o
  -9   2  18      287.61      320.62     16.56 o
  -8   2  18       22.89       22.40      4.49 o
  -7   2  18        2.86        1.31      3.25 o
  -6   2  18       86.32       84.52     12.64 o
  -5   2  18       16.46       19.62      4.56 o
  -4   2  18      385.92      383.31     14.01 o
  -3   2  18       34.94       32.35      4.64 o
  -2   2  18      131.11      129.99     10.70 o
  -1   2  18        7.57       10.30      4.17 o
   0   2  18       16.02       16.53      4.44 o
  -8   3  18        2.15       -0.47      3.33 o
  -7   3  18      204.65      185.48      9.35 o
  -6   3  18       85.84       86.42     14.86 o
  -5   3  18      245.56      252.38     10.89 o
  -4   3  18      106.64      116.23      7.59 o
  -3   3  18      545.44      524.11     17.37 o
  -2   3  18      195.61      173.99      9.17 o
  -1   3  18       97.16      107.07      7.68 o
   0   3  18      130.65      134.43      9.10 o
  -8   4  18      102.06       97.05     13.28 o
  -7   4  18       29.54       37.03      9.25 o
  -6   4  18        6.28       -1.24      3.09 o
  -5   4  18      401.81      386.55     14.19 o
  -4   4  18        1.31        1.27      3.44 o
  -3   4  18      114.90      105.63     10.17 o
  -2   4  18       95.75       85.47      7.03 o
  -1   4  18        9.99       11.65      3.77 o
  -7   5  18        2.77       -0.25      2.49 o
  -6   5  18       18.70       14.06      3.25 o
  -5   5  18      288.39      287.40     11.51 o
  -4   5  18      577.07      600.65     25.40 o
  -3   5  18        1.00        2.77      2.90 o
  -2   5  18       20.31       26.77      4.29 o
  -6   6  18      222.89      203.92     11.02 o
  -5   6  18      142.92      144.66     17.59 o
  -4   6  18      173.72      180.89     10.20 o
  -3   6  18       26.02       32.90      5.52 o
  -8   1  19        6.29        1.78      3.74 o
  -7   1  19      101.82       92.84      7.51 o
  -6   1  19        7.33        8.36      3.79 o
  -5   1  19      226.17      223.80     10.62 o
  -4   1  19        0.03        2.50      3.48 o
  -3   1  19        7.90        9.78      3.89 o
  -2   1  19        2.13        1.35      4.86 o
  -1   1  19      115.03      129.77      8.80 o
  -8   2  19       51.62       60.53      6.51 o
  -7   2  19        2.60       -0.76      3.33 o
  -6   2  19      450.53      446.99     16.06 o
  -5   2  19       29.91       38.90      5.28 o
  -4   2  19        9.31       14.48      4.04 o
  -3   2  19        7.60        9.31      3.51 o
  -2   2  19        9.96       10.73      4.07 o
  -1   2  19        2.29        7.55      3.91 o
  -8   3  19      292.30      280.88     16.72 o
  -7   3  19       58.95       74.67      6.83 o
  -6   3  19       11.13        9.90      3.88 o
  -5   3  19       37.68       27.29      5.20 o
  -4   3  19     1026.31     1014.15     28.98 o
  -3   3  19        0.19        1.69      3.25 o
  -2   3  19      277.40      308.71     23.31 o
  -7   4  19        9.25       14.98      6.99 o
  -6   4  19        7.49        5.00      4.63 o
  -5   4  19      332.10      356.26     13.60 o
  -4   4  19       49.36       45.28      5.49 o
  -3   4  19        8.99       11.33      3.97 o
  -2   4  19        3.01        7.78      4.21 o
  -6   5  19        2.32        2.32      4.81 o
  -5   5  19        0.53        8.15      3.51 o
  -4   5  19      586.10      610.03     27.53 o
  -3   5  19       41.89       60.07      5.99 o
  -7   0  20       45.10       56.20      9.16 o
  -6   0  20       35.08       18.55      6.55 o
  -5   0  20       19.02       30.83      7.37 o
  -4   0  20      367.60      336.80     19.42 o
  -3   0  20      475.66      470.23     24.00 o
  -2   0  20      672.82      754.09     33.58 o
  -7   1  20       11.12       10.28      4.19 o
  -6   1  20      380.89      378.86     14.72 o
  -5   1  20       18.26       28.35      5.07 o
  -4   1  20       51.05       57.48     10.26 o
  -3   1  20      605.56      670.92     21.63 o
  -2   1  20      313.11      336.36     13.98 o
  -7   2  20       89.75      103.47      8.26 o
  -6   2  20       76.19       83.47      7.45 o
  -5   2  20       64.24       78.20      7.21 o
  -4   2  20       41.24       45.72      5.67 o
  -3   2  20      291.60      323.64     25.44 o
  -6   3  20        0.16        5.10      3.66 o
  -5   3  20       24.42       23.88      4.75 o
  -4   3  20      204.52      220.00     10.91 o
  -3   3  20       45.95       54.08      6.08 o
 
